# Supplementary material for: A morphotropic phase boundary in MA1−xFAxPbI3: linking structure, dynamics, and electronic properties
Source: Nat Commun. 2025 Oct 2;16:8775. doi: 10.1038/s41467-025-64526-4 (PMC12491417; doi:10.1038/s41467-025-64526-4)
Supplement: Supplementary file 3 — Source Data [file 41467_2025_64526_MOESM3_ESM.zip]

Archive with 36 entries (35 files):
- data_figures/
- data_figures/4a.json
- data_figures/1d_dft.json
- data_figures/2g.json
- data_figures/1b_nep.json
- data_figures/2a.json
- data_figures/1e.json
- data_figures/1b_dft.json
- data_figures/5b.json
- data_figures/1d_nep.json
- data_figures/6.json
- data_figures/2f.json
- data_figures/1c_dft.json
- data_figures/2b.json
- data_figures/2e.json
- data_figures/2c.json
- data_figures/1c_nep.json
- data_figures/2d.json
- data_figures/figure4a.json
- data_figures/figure1d_nep.json
- data_figures/figure2a.json
- data_figures/figure2f.json
- data_figures/figure1c_nep.json
- data_figures/figure1b_nep.json
- data_figures/figure2g.json
- data_figures/README.md
- data_figures/figure2d.json
- data_figures/figure5b.json
- data_figures/figure1d_dft.json
- data_figures/figure2e.json
- data_figures/figure6.json
- data_figures/figure1b_dft.json
- data_figures/figure1c_dft.json
- data_figures/figure2b.json
- data_figures/figure2c.json
- data_figures/figure1e.json
