# Supplementary material for: A morphotropic phase boundary in MA1−xFAxPbI3: linking structure, dynamics, and electronic properties
Source: Nat Commun. 2025 Oct 2;16:8775. doi: 10.1038/s41467-025-64526-4 (PMC12491417; doi:10.1038/s41467-025-64526-4)
Supplement: Supplementary file 3 — Source Data [file 41467_2025_64526_MOESM3_ESM.zip › data_figures/4a.json]

[
  {
    "x":0,
    "M":9.189401708,
    "R":90.810598292
  },
  {
    "x":0,
    "M":9.7360965309,
    "R":90.2639034691
  },
  {
    "x":9.7495531353,
    "M":9.9822064778,
    "R":90.0177935222
  },
  {
    "x":21.8540120542,
    "M":13.2293013509,
    "R":86.7706986491
  },
  {
    "x":23.8198112022,
    "M":18.9642467747,
    "R":81.0357532253
  },
  {
    "x":21.861713123,
    "M":18.4229021681,
    "R":81.5770978319
  },
  {
    "x":20.7955204099,
    "M":19.3825364078,
    "R":80.6174635922
  },
  {
    "x":19.7317596132,
    "M":21.9822551161,
    "R":78.0177448839
  },
  {
    "x":23.7438138125,
    "M":27.711607132,
    "R":72.288392868
  },
  {
    "x":25.7896635444,
    "M":27.4326663127,
    "R":72.5673336873
  },
  {
    "x":24.9066752054,
    "M":31.9453305177,
    "R":68.0546694823
  },
  {
    "x":24.9080938233,
    "M":32.9020464577,
    "R":67.0979535423
  },
  {
    "x":24.7342117956,
    "M":35.6360069553,
    "R":64.3639930447
  },
  {
    "x":25.8103348344,
    "M":41.3733842955,
    "R":58.6266157045
  },
  {
    "x":24.8341230307,
    "M":43.0161438722,
    "R":56.9838561278
  },
  {
    "x":27.9473814339,
    "M":42.5976110474,
    "R":57.4023889526
  },
  {
    "x":29.9225029284,
    "M":54.619546934,
    "R":45.380453066
  },
  {
    "x":31.881006327,
    "M":55.434238952,
    "R":44.565761048
  },
  {
    "x":29.9395263437,
    "M":66.1001382139,
    "R":33.8998617861
  },
  {
    "x":26.913411614,
    "M":65.2883644956,
    "R":34.7116355044
  },
  {
    "x":29.9466194334,
    "M":70.8837179139,
    "R":29.1162820861
  },
  {
    "x":29.9508752873,
    "M":73.7538657339,
    "R":26.2461342661
  },
  {
    "x":27.9978437007,
    "M":76.6293637701,
    "R":23.3706362299
  },
  {
    "x":29.9656694458,
    "M":83.731046251,
    "R":16.268953749
  },
  {
    "x":31.9150531576,
    "M":78.3954215119,
    "R":21.6045784881
  },
  {
    "x":31.9158637965,
    "M":78.9421163348,
    "R":21.0578836652
  },
  {
    "x":33.9623215075,
    "M":79.0731966326,
    "R":20.9268033674
  },
  {
    "x":36.0061446423,
    "M":77.4275187562,
    "R":22.5724812438
  },
  {
    "x":36.0122244335,
    "M":81.5277299276,
    "R":18.4722700724
  },
  {
    "x":33.8788257086,
    "M":82.7636298785,
    "R":17.2363701215
  },
  {
    "x":37.7964404849,
    "M":84.8030350318,
    "R":15.1969649682
  },
  {
    "x":37.884597457,
    "M":84.2560970173,
    "R":15.7439029827
  },
  {
    "x":39.9308525083,
    "M":84.2505036094,
    "R":15.7494963906
  },
  {
    "x":49.9843952026,
    "M":84.359696659,
    "R":15.640303341
  },
  {
    "x":59.9497809249,
    "M":85.015827723,
    "R":14.984172277
  },
  {
    "x":69.9125320709,
    "M":83.8952006128,
    "R":16.1047993872
  },
  {
    "x":77.9214409916,
    "M":85.103376716,
    "R":14.896623284
  },
  {
    "x":79.9666827443,
    "M":84.4144147796,
    "R":15.5855852204
  },
  {
    "x":82.0141537539,
    "M":85.228863606,
    "R":14.771136394
  },
  {
    "x":89.9326764457,
    "M":85.4805669608,
    "R":14.5194330392
  },
  {
    "x":100,
    "M":83.9499187335,
    "R":16.0500812665
  },
  {
    "x":100,
    "M":83.6763281304,
    "R":16.3236718696
  }
]
