# Supplementary material for: A morphotropic phase boundary in MA1−xFAxPbI3: linking structure, dynamics, and electronic properties
Source: Nat Commun. 2025 Oct 2;16:8775. doi: 10.1038/s41467-025-64526-4 (PMC12491417; doi:10.1038/s41467-025-64526-4)
Supplement: Supplementary file 3 — Source Data [file 41467_2025_64526_MOESM3_ESM.zip › data_figures/2g.json]

[
  {
    "temperature_cooling":348.94133887,
    "Rz":0.0450391515,
    "Ry":-0.0181217609,
    "Rx":0.0494536675,
    "temperature_heating":null
  },
  {
    "temperature_cooling":333.36779262,
    "Rz":-0.01367637,
    "Ry":-0.0098083823,
    "Rx":0.0122539657,
    "temperature_heating":null
  },
  {
    "temperature_cooling":314.93014944,
    "Rz":0.0485389595,
    "Ry":0.0111801947,
    "Rx":-0.00721515,
    "temperature_heating":null
  },
  {
    "temperature_cooling":297.84299205,
    "Rz":0.0428055953,
    "Ry":-0.0014760773,
    "Rx":0.0138005347,
    "temperature_heating":null
  },
  {
    "temperature_cooling":279.35528186,
    "Rz":0.0326408744,
    "Ry":-0.0022701673,
    "Rx":-0.0080360293,
    "temperature_heating":null
  },
  {
    "temperature_cooling":262.40344186,
    "Rz":0.0384853965,
    "Ry":0.0148905848,
    "Rx":0.0069600068,
    "temperature_heating":null
  },
  {
    "temperature_cooling":244.49332446,
    "Rz":0.0386563668,
    "Ry":0.0093828632,
    "Rx":-0.0081246049,
    "temperature_heating":null
  },
  {
    "temperature_cooling":229.5695005,
    "Rz":-0.0009574991,
    "Ry":0.0207629062,
    "Rx":-0.0142987769,
    "temperature_heating":null
  },
  {
    "temperature_cooling":211.60609477,
    "Rz":0.0155139277,
    "Ry":-0.0071267487,
    "Rx":0.0002954003,
    "temperature_heating":null
  },
  {
    "temperature_cooling":194.2229249,
    "Rz":0.0262956183,
    "Ry":0.0010623789,
    "Rx":-0.0045606828,
    "temperature_heating":null
  },
  {
    "temperature_cooling":175.88252336,
    "Rz":-0.0292378896,
    "Ry":0.0002533553,
    "Rx":-0.0112594099,
    "temperature_heating":null
  },
  {
    "temperature_cooling":156.64437341,
    "Rz":0.0283308235,
    "Ry":-0.0417735273,
    "Rx":-0.0129773379,
    "temperature_heating":null
  },
  {
    "temperature_cooling":141.08256653,
    "Rz":0.0982545303,
    "Ry":0.0694468512,
    "Rx":0.0029674391,
    "temperature_heating":null
  },
  {
    "temperature_cooling":122.97556667,
    "Rz":-0.0385836968,
    "Ry":0.0376182182,
    "Rx":-0.0002788801,
    "temperature_heating":null
  },
  {
    "temperature_cooling":105.60450124,
    "Rz":-0.297209036,
    "Ry":0.1704032194,
    "Rx":0.0094623194,
    "temperature_heating":null
  },
  {
    "temperature_cooling":88.302122414,
    "Rz":-0.3187510814,
    "Ry":0.445649576,
    "Rx":-0.0099355755,
    "temperature_heating":null
  },
  {
    "temperature_cooling":70.50492153,
    "Rz":-0.4002268073,
    "Ry":0.4768438609,
    "Rx":-0.0170379178,
    "temperature_heating":null
  },
  {
    "temperature_cooling":53.401945892,
    "Rz":-0.4210796511,
    "Ry":0.5158897475,
    "Rx":-0.0174937503,
    "temperature_heating":null
  },
  {
    "temperature_cooling":36.206972142,
    "Rz":-0.4354762474,
    "Ry":0.5232162619,
    "Rx":-0.0181240275,
    "temperature_heating":null
  },
  {
    "temperature_cooling":18.368253512,
    "Rz":-0.4445536972,
    "Ry":0.5360452247,
    "Rx":-0.0089628401,
    "temperature_heating":null
  },
  {
    "temperature_cooling":null,
    "Rz":-0.4239260134,
    "Ry":0.527036271,
    "Rx":-0.0177980644,
    "temperature_heating":1.1267155577
  },
  {
    "temperature_cooling":null,
    "Rz":-0.4192208684,
    "Ry":0.5205567197,
    "Rx":-0.0200316768,
    "temperature_heating":20.811813676
  },
  {
    "temperature_cooling":null,
    "Rz":-0.4121452534,
    "Ry":0.5155187147,
    "Rx":-0.0122873175,
    "temperature_heating":40.836442508
  },
  {
    "temperature_cooling":null,
    "Rz":-0.3958903636,
    "Ry":0.5061804379,
    "Rx":-0.0233857885,
    "temperature_heating":61.338556629
  },
  {
    "temperature_cooling":null,
    "Rz":-0.3828236669,
    "Ry":0.4662841456,
    "Rx":-0.0209696158,
    "temperature_heating":81.036951882
  },
  {
    "temperature_cooling":null,
    "Rz":-0.2762623976,
    "Ry":0.3805359167,
    "Rx":0.0258929948,
    "temperature_heating":101.70645931
  },
  {
    "temperature_cooling":null,
    "Rz":-0.1772497267,
    "Ry":0.2176878361,
    "Rx":0.0007855795,
    "temperature_heating":120.96695684
  },
  {
    "temperature_cooling":null,
    "Rz":-0.0147086388,
    "Ry":0.0129766526,
    "Rx":0.0179051957,
    "temperature_heating":140.87695757
  },
  {
    "temperature_cooling":null,
    "Rz":0.0456228515,
    "Ry":0.0053398274,
    "Rx":-0.0142829841,
    "temperature_heating":161.23783388
  },
  {
    "temperature_cooling":null,
    "Rz":0.0246121036,
    "Ry":0.0115593686,
    "Rx":0.0219659469,
    "temperature_heating":180.93117779
  },
  {
    "temperature_cooling":null,
    "Rz":-0.0173267061,
    "Ry":-0.0017273312,
    "Rx":-0.0246843865,
    "temperature_heating":198.40737508
  },
  {
    "temperature_cooling":null,
    "Rz":0.0370316025,
    "Ry":-0.0198800881,
    "Rx":0.0096626096,
    "temperature_heating":221.8608727
  },
  {
    "temperature_cooling":null,
    "Rz":0.0384859175,
    "Ry":-0.0041594863,
    "Rx":-0.0127207845,
    "temperature_heating":242.20393201
  },
  {
    "temperature_cooling":null,
    "Rz":0.037182073,
    "Ry":-0.0084811098,
    "Rx":-0.0206876505,
    "temperature_heating":259.76734265
  },
  {
    "temperature_cooling":null,
    "Rz":-0.0039026633,
    "Ry":-0.0258840295,
    "Rx":-0.0025872983,
    "temperature_heating":281.1901031
  },
  {
    "temperature_cooling":null,
    "Rz":0.0460906689,
    "Ry":0.0011549048,
    "Rx":0.0110921537,
    "temperature_heating":300.28178987
  },
  {
    "temperature_cooling":null,
    "Rz":0.0515209137,
    "Ry":0.0131293092,
    "Rx":-0.0167345737,
    "temperature_heating":321.70786919
  },
  {
    "temperature_cooling":null,
    "Rz":0.0475014497,
    "Ry":-0.0086033428,
    "Rx":-0.0041077087,
    "temperature_heating":340.598051
  },
  {
    "temperature_cooling":null,
    "Rz":0.0327301249,
    "Ry":-0.0310771172,
    "Rx":0.0171420182,
    "temperature_heating":358.30813416
  },
  {
    "temperature_cooling":null,
    "Rz":0.0246827694,
    "Ry":0.042023529,
    "Rx":-0.0057637317,
    "temperature_heating":377.18619142
  }
]
