# Supplementary material for: A morphotropic phase boundary in MA1−xFAxPbI3: linking structure, dynamics, and electronic properties
Source: Nat Commun. 2025 Oct 2;16:8775. doi: 10.1038/s41467-025-64526-4 (PMC12491417; doi:10.1038/s41467-025-64526-4)
Supplement: Supplementary file 3 — Source Data [file 41467_2025_64526_MOESM3_ESM.zip › data_figures/1b_nep.json]

[
  {
    "nep_energy":0.0000000043
  },
  {
    "nep_energy":71.124453515
  },
  {
    "nep_energy":75.2108345782
  },
  {
    "nep_energy":73.1569206582
  },
  {
    "nep_energy":72.2861870522
  },
  {
    "nep_energy":72.5375473266
  },
  {
    "nep_energy":73.5974313943
  },
  {
    "nep_energy":74.6655637909
  },
  {
    "nep_energy":74.5653146182
  },
  {
    "nep_energy":77.9356224307
  },
  {
    "nep_energy":81.5176723229
  },
  {
    "nep_energy":87.0086442671
  },
  {
    "nep_energy":88.9133931646
  },
  {
    "nep_energy":84.2894399884
  },
  {
    "nep_energy":70.7416336468
  },
  {
    "nep_energy":59.1775047014
  },
  {
    "nep_energy":52.5928597319
  },
  {
    "nep_energy":52.1021510885
  },
  {
    "nep_energy":53.9703351039
  },
  {
    "nep_energy":60.9469887418
  },
  {
    "nep_energy":74.2964272026
  },
  {
    "nep_energy":92.3901103408
  },
  {
    "nep_energy":112.0193673323
  },
  {
    "nep_energy":133.9128266341
  },
  {
    "nep_energy":159.2139803836
  },
  {
    "nep_energy":179.7451219186
  },
  {
    "nep_energy":193.4743470867
  },
  {
    "nep_energy":202.5204709666
  },
  {
    "nep_energy":202.1608235866
  },
  {
    "nep_energy":192.0814104585
  },
  {
    "nep_energy":169.406361666
  },
  {
    "nep_energy":145.7649539543
  },
  {
    "nep_energy":125.2233007508
  },
  {
    "nep_energy":106.9941744886
  },
  {
    "nep_energy":97.6095043652
  },
  {
    "nep_energy":58.9539087739
  },
  {
    "nep_energy":0.0
  }
]
