# Supplementary material for: A morphotropic phase boundary in MA1−xFAxPbI3: linking structure, dynamics, and electronic properties
Source: Nat Commun. 2025 Oct 2;16:8775. doi: 10.1038/s41467-025-64526-4 (PMC12491417; doi:10.1038/s41467-025-64526-4)
Supplement: Supplementary file 3 — Source Data [file 41467_2025_64526_MOESM3_ESM.zip › data_figures/2a.json]

[
  {
    "temperature_heating":108.9767252,
    "alat":null,
    "blat":null,
    "temperature_cooling":null
  },
  {
    "temperature_heating":2.9931998835,
    "alat":6.2931817171,
    "blat":6.1542142215,
    "temperature_cooling":null
  },
  {
    "temperature_heating":5.0502053177,
    "alat":6.293261381,
    "blat":6.1543843244,
    "temperature_cooling":null
  },
  {
    "temperature_heating":7.008379678,
    "alat":6.2935105364,
    "blat":6.1542277473,
    "temperature_cooling":null
  },
  {
    "temperature_heating":8.9698790035,
    "alat":6.2937621475,
    "blat":6.1539517242,
    "temperature_cooling":null
  },
  {
    "temperature_heating":11.027219715,
    "alat":6.2938258307,
    "blat":6.153696009,
    "temperature_cooling":null
  },
  {
    "temperature_heating":12.979866818,
    "alat":6.294141382,
    "blat":6.1538056698,
    "temperature_cooling":null
  },
  {
    "temperature_heating":14.9336896,
    "alat":6.2941473086,
    "blat":6.1538063479,
    "temperature_cooling":null
  },
  {
    "temperature_heating":17.104771578,
    "alat":6.2940095342,
    "blat":6.154219045,
    "temperature_cooling":null
  },
  {
    "temperature_heating":18.881723721,
    "alat":6.2936358106,
    "blat":6.1549657593,
    "temperature_cooling":null
  },
  {
    "temperature_heating":21.014916889,
    "alat":6.2933069493,
    "blat":6.1555666102,
    "temperature_cooling":null
  },
  {
    "temperature_heating":22.953928424,
    "alat":6.292470719,
    "blat":6.1566651381,
    "temperature_cooling":null
  },
  {
    "temperature_heating":24.837490102,
    "alat":6.2917308296,
    "blat":6.1574243531,
    "temperature_cooling":null
  },
  {
    "temperature_heating":27.006570021,
    "alat":6.2910080578,
    "blat":6.1581228885,
    "temperature_cooling":null
  },
  {
    "temperature_heating":28.882829117,
    "alat":6.290183996,
    "blat":6.1590747406,
    "temperature_cooling":null
  },
  {
    "temperature_heating":30.938400321,
    "alat":6.2889063605,
    "blat":6.1597533648,
    "temperature_cooling":null
  },
  {
    "temperature_heating":33.144965925,
    "alat":6.2884175277,
    "blat":6.1599860794,
    "temperature_cooling":null
  },
  {
    "temperature_heating":34.878865922,
    "alat":6.2872116077,
    "blat":6.1610551497,
    "temperature_cooling":null
  },
  {
    "temperature_heating":36.70334734,
    "alat":6.2869353541,
    "blat":6.1618685512,
    "temperature_cooling":null
  },
  {
    "temperature_heating":38.681110204,
    "alat":6.2871585721,
    "blat":6.1620943383,
    "temperature_cooling":null
  },
  {
    "temperature_heating":41.003078982,
    "alat":6.2867475972,
    "blat":6.1622775287,
    "temperature_cooling":null
  },
  {
    "temperature_heating":43.042020578,
    "alat":6.2865908778,
    "blat":6.162554931,
    "temperature_cooling":null
  },
  {
    "temperature_heating":45.118107593,
    "alat":6.2868192812,
    "blat":6.1628007159,
    "temperature_cooling":null
  },
  {
    "temperature_heating":46.984929372,
    "alat":6.287437559,
    "blat":6.1629057153,
    "temperature_cooling":null
  },
  {
    "temperature_heating":48.948863893,
    "alat":6.2875520087,
    "blat":6.1630394637,
    "temperature_cooling":null
  },
  {
    "temperature_heating":50.652766454,
    "alat":6.2882213033,
    "blat":6.1633569135,
    "temperature_cooling":null
  },
  {
    "temperature_heating":52.853409175,
    "alat":6.2892762459,
    "blat":6.1634920738,
    "temperature_cooling":null
  },
  {
    "temperature_heating":54.98450601,
    "alat":6.2894672484,
    "blat":6.1636519933,
    "temperature_cooling":null
  },
  {
    "temperature_heating":56.825425572,
    "alat":6.2895135211,
    "blat":6.1635263051,
    "temperature_cooling":null
  },
  {
    "temperature_heating":59.275723599,
    "alat":6.2897981012,
    "blat":6.1637931703,
    "temperature_cooling":null
  },
  {
    "temperature_heating":60.259704426,
    "alat":6.2902332814,
    "blat":6.1650069903,
    "temperature_cooling":null
  },
  {
    "temperature_heating":62.843406102,
    "alat":6.2903859683,
    "blat":6.1643843267,
    "temperature_cooling":null
  },
  {
    "temperature_heating":64.701101486,
    "alat":6.2904908748,
    "blat":6.1651218881,
    "temperature_cooling":null
  },
  {
    "temperature_heating":66.60272834,
    "alat":6.2914724931,
    "blat":6.1649761745,
    "temperature_cooling":null
  },
  {
    "temperature_heating":68.744484749,
    "alat":6.2925279017,
    "blat":6.1644288778,
    "temperature_cooling":null
  },
  {
    "temperature_heating":71.131988814,
    "alat":6.2921429195,
    "blat":6.165591506,
    "temperature_cooling":null
  },
  {
    "temperature_heating":72.741374043,
    "alat":6.2931822612,
    "blat":6.1651480333,
    "temperature_cooling":null
  },
  {
    "temperature_heating":74.753334413,
    "alat":6.2935839395,
    "blat":6.1656969229,
    "temperature_cooling":null
  },
  {
    "temperature_heating":77.311923932,
    "alat":6.2943624444,
    "blat":6.1653397172,
    "temperature_cooling":null
  },
  {
    "temperature_heating":78.782389243,
    "alat":6.2951745597,
    "blat":6.1652447335,
    "temperature_cooling":null
  },
  {
    "temperature_heating":80.479066301,
    "alat":6.2961456352,
    "blat":6.1658378464,
    "temperature_cooling":null
  },
  {
    "temperature_heating":82.020743036,
    "alat":6.2962070238,
    "blat":6.1663653316,
    "temperature_cooling":null
  },
  {
    "temperature_heating":84.973716436,
    "alat":6.2957510674,
    "blat":6.1675598001,
    "temperature_cooling":null
  },
  {
    "temperature_heating":87.02591125,
    "alat":6.2963241538,
    "blat":6.1672261428,
    "temperature_cooling":null
  },
  {
    "temperature_heating":88.870030116,
    "alat":6.2963269324,
    "blat":6.1675069313,
    "temperature_cooling":null
  },
  {
    "temperature_heating":90.875124954,
    "alat":6.2961433068,
    "blat":6.168915349,
    "temperature_cooling":null
  },
  {
    "temperature_heating":92.936685153,
    "alat":6.2964419912,
    "blat":6.1696659866,
    "temperature_cooling":null
  },
  {
    "temperature_heating":94.689133886,
    "alat":6.2974934717,
    "blat":6.1699616195,
    "temperature_cooling":null
  },
  {
    "temperature_heating":96.966843603,
    "alat":6.297646995,
    "blat":6.1705908871,
    "temperature_cooling":null
  },
  {
    "temperature_heating":98.902521727,
    "alat":6.2991524213,
    "blat":6.1708821582,
    "temperature_cooling":null
  },
  {
    "temperature_heating":100.7328421,
    "alat":6.2985391836,
    "blat":6.1712987607,
    "temperature_cooling":null
  },
  {
    "temperature_heating":103.05018612,
    "alat":6.2989532013,
    "blat":6.1715228817,
    "temperature_cooling":null
  },
  {
    "temperature_heating":104.36686873,
    "alat":6.2988321581,
    "blat":6.173436403,
    "temperature_cooling":null
  },
  {
    "temperature_heating":106.29166216,
    "alat":6.2993868876,
    "blat":6.1743322682,
    "temperature_cooling":null
  },
  {
    "temperature_heating":108.74766397,
    "alat":6.3013174383,
    "blat":6.1749046185,
    "temperature_cooling":null
  },
  {
    "temperature_heating":110.00444601,
    "alat":6.3005907404,
    "blat":6.1761254833,
    "temperature_cooling":null
  },
  {
    "temperature_heating":112.26872498,
    "alat":6.3004839572,
    "blat":6.1775841875,
    "temperature_cooling":null
  },
  {
    "temperature_heating":114.65552699,
    "alat":6.3011682673,
    "blat":6.1776662461,
    "temperature_cooling":null
  },
  {
    "temperature_heating":116.9423097,
    "alat":6.301936141,
    "blat":6.1783722785,
    "temperature_cooling":null
  },
  {
    "temperature_heating":118.40723149,
    "alat":6.302324819,
    "blat":6.17888781,
    "temperature_cooling":null
  },
  {
    "temperature_heating":120.45608633,
    "alat":6.3032460094,
    "blat":6.1800147252,
    "temperature_cooling":null
  },
  {
    "temperature_heating":122.33145793,
    "alat":6.3028744102,
    "blat":6.1814212253,
    "temperature_cooling":null
  },
  {
    "temperature_heating":123.89906549,
    "alat":6.3042433046,
    "blat":6.1809534426,
    "temperature_cooling":null
  },
  {
    "temperature_heating":126.75659914,
    "alat":6.3047790861,
    "blat":6.1829004798,
    "temperature_cooling":null
  },
  {
    "temperature_heating":129.28269255,
    "alat":6.304579951,
    "blat":6.1836939771,
    "temperature_cooling":null
  },
  {
    "temperature_heating":130.87726836,
    "alat":6.3059388555,
    "blat":6.1846978024,
    "temperature_cooling":null
  },
  {
    "temperature_heating":133.3104004,
    "alat":6.3067337821,
    "blat":6.1852516771,
    "temperature_cooling":null
  },
  {
    "temperature_heating":133.66602952,
    "alat":6.3073126349,
    "blat":6.1873862741,
    "temperature_cooling":null
  },
  {
    "temperature_heating":136.15542722,
    "alat":6.3074490811,
    "blat":6.1891629628,
    "temperature_cooling":null
  },
  {
    "temperature_heating":138.91676072,
    "alat":6.3076805795,
    "blat":6.1892815826,
    "temperature_cooling":null
  },
  {
    "temperature_heating":139.95826704,
    "alat":6.308629486,
    "blat":6.1895324673,
    "temperature_cooling":null
  },
  {
    "temperature_heating":143.33786854,
    "alat":6.3093864131,
    "blat":6.1891067364,
    "temperature_cooling":null
  },
  {
    "temperature_heating":145.56291276,
    "alat":6.309323168,
    "blat":6.1899501966,
    "temperature_cooling":null
  },
  {
    "temperature_heating":147.31500132,
    "alat":6.3103792389,
    "blat":6.1895503966,
    "temperature_cooling":null
  },
  {
    "temperature_heating":147.38649002,
    "alat":6.3118538293,
    "blat":6.1898836682,
    "temperature_cooling":null
  },
  {
    "temperature_heating":150.74427529,
    "alat":6.3113879556,
    "blat":6.1906721644,
    "temperature_cooling":null
  },
  {
    "temperature_heating":151.72315751,
    "alat":6.3124466293,
    "blat":6.1909539388,
    "temperature_cooling":null
  },
  {
    "temperature_heating":154.52031584,
    "alat":6.3137112537,
    "blat":6.189856946,
    "temperature_cooling":null
  },
  {
    "temperature_heating":156.57885846,
    "alat":6.3132041621,
    "blat":6.191205866,
    "temperature_cooling":null
  },
  {
    "temperature_heating":158.25726336,
    "alat":6.3134931456,
    "blat":6.1914450615,
    "temperature_cooling":null
  },
  {
    "temperature_heating":160.26233215,
    "alat":6.3143333155,
    "blat":6.1913125719,
    "temperature_cooling":null
  },
  {
    "temperature_heating":161.79000248,
    "alat":6.3149382217,
    "blat":6.1931520302,
    "temperature_cooling":null
  },
  {
    "temperature_heating":165.6254809,
    "alat":6.314297431,
    "blat":6.1943330659,
    "temperature_cooling":null
  },
  {
    "temperature_heating":166.142701,
    "alat":6.3143356731,
    "blat":6.1959483992,
    "temperature_cooling":null
  },
  {
    "temperature_heating":168.57018828,
    "alat":6.315326428,
    "blat":6.1943361851,
    "temperature_cooling":null
  },
  {
    "temperature_heating":170.72149826,
    "alat":6.315062783,
    "blat":6.195815202,
    "temperature_cooling":null
  },
  {
    "temperature_heating":172.64688706,
    "alat":6.3140286918,
    "blat":6.1975372061,
    "temperature_cooling":null
  },
  {
    "temperature_heating":175.38382538,
    "alat":6.314799084,
    "blat":6.1974404137,
    "temperature_cooling":null
  },
  {
    "temperature_heating":176.42286466,
    "alat":6.3147171194,
    "blat":6.1984086567,
    "temperature_cooling":null
  },
  {
    "temperature_heating":179.06860464,
    "alat":6.3148949288,
    "blat":6.199237723,
    "temperature_cooling":null
  },
  {
    "temperature_heating":179.57257889,
    "alat":6.3152467418,
    "blat":6.1988147662,
    "temperature_cooling":null
  },
  {
    "temperature_heating":181.2301787,
    "alat":6.3155723379,
    "blat":6.2009055771,
    "temperature_cooling":null
  },
  {
    "temperature_heating":185.47332209,
    "alat":6.3149263015,
    "blat":6.2027296214,
    "temperature_cooling":null
  },
  {
    "temperature_heating":187.38626001,
    "alat":6.3148840588,
    "blat":6.2030171401,
    "temperature_cooling":null
  },
  {
    "temperature_heating":188.79680642,
    "alat":6.3131968825,
    "blat":6.2050927208,
    "temperature_cooling":null
  },
  {
    "temperature_heating":190.41973524,
    "alat":6.3142542275,
    "blat":6.20436056,
    "temperature_cooling":null
  },
  {
    "temperature_heating":192.1493831,
    "alat":6.3129003938,
    "blat":6.2069863611,
    "temperature_cooling":null
  },
  {
    "temperature_heating":194.0029299,
    "alat":6.3124023135,
    "blat":6.2091500851,
    "temperature_cooling":null
  },
  {
    "temperature_heating":197.29711004,
    "alat":6.3132305705,
    "blat":6.2113901201,
    "temperature_cooling":null
  },
  {
    "temperature_heating":198.03573682,
    "alat":6.3128645302,
    "blat":6.2110017985,
    "temperature_cooling":null
  },
  {
    "temperature_heating":201.39424943,
    "alat":6.3128580803,
    "blat":6.2134392247,
    "temperature_cooling":null
  },
  {
    "temperature_heating":202.71453705,
    "alat":6.3128639979,
    "blat":6.2129857271,
    "temperature_cooling":null
  },
  {
    "temperature_heating":204.14093032,
    "alat":6.3126791722,
    "blat":6.2131167369,
    "temperature_cooling":null
  },
  {
    "temperature_heating":205.86456597,
    "alat":6.3120534779,
    "blat":6.215110466,
    "temperature_cooling":null
  },
  {
    "temperature_heating":208.49275395,
    "alat":6.313196764,
    "blat":6.21780716,
    "temperature_cooling":null
  },
  {
    "temperature_heating":210.05016391,
    "alat":6.3118485309,
    "blat":6.221844909,
    "temperature_cooling":null
  },
  {
    "temperature_heating":212.0750984,
    "alat":6.309581212,
    "blat":6.2256428586,
    "temperature_cooling":null
  },
  {
    "temperature_heating":213.93438112,
    "alat":6.3106407,
    "blat":6.2234942059,
    "temperature_cooling":null
  },
  {
    "temperature_heating":216.00924977,
    "alat":6.3105638525,
    "blat":6.2229829081,
    "temperature_cooling":null
  },
  {
    "temperature_heating":218.39938321,
    "alat":6.310330533,
    "blat":6.2289839975,
    "temperature_cooling":null
  },
  {
    "temperature_heating":220.69021627,
    "alat":6.3102825037,
    "blat":6.2281308176,
    "temperature_cooling":null
  },
  {
    "temperature_heating":222.70899151,
    "alat":6.3080233319,
    "blat":6.2330746982,
    "temperature_cooling":null
  },
  {
    "temperature_heating":223.44589786,
    "alat":6.3099800768,
    "blat":6.2341368892,
    "temperature_cooling":null
  },
  {
    "temperature_heating":228.03671727,
    "alat":6.2147916593,
    "blat":6.3566860723,
    "temperature_cooling":null
  },
  {
    "temperature_heating":228.78203247,
    "alat":6.2101784441,
    "blat":6.3635008274,
    "temperature_cooling":null
  },
  {
    "temperature_heating":232.36218053,
    "alat":6.2111834457,
    "blat":6.3618935023,
    "temperature_cooling":null
  },
  {
    "temperature_heating":232.26194763,
    "alat":6.2113486357,
    "blat":6.3627072838,
    "temperature_cooling":null
  },
  {
    "temperature_heating":234.54789424,
    "alat":6.2122281422,
    "blat":6.3619854737,
    "temperature_cooling":null
  },
  {
    "temperature_heating":235.52745635,
    "alat":6.2121392176,
    "blat":6.3626486916,
    "temperature_cooling":null
  },
  {
    "temperature_heating":237.8769869,
    "alat":6.2138832881,
    "blat":6.3624309407,
    "temperature_cooling":null
  },
  {
    "temperature_heating":239.48758846,
    "alat":6.2144281147,
    "blat":6.3617798735,
    "temperature_cooling":null
  },
  {
    "temperature_heating":244.10785597,
    "alat":6.2155547479,
    "blat":6.3613442639,
    "temperature_cooling":null
  },
  {
    "temperature_heating":244.52013034,
    "alat":6.2171925223,
    "blat":6.3616171535,
    "temperature_cooling":null
  },
  {
    "temperature_heating":246.46100747,
    "alat":6.2165517363,
    "blat":6.3621876381,
    "temperature_cooling":null
  },
  {
    "temperature_heating":249.41697414,
    "alat":6.217476442,
    "blat":6.3619728018,
    "temperature_cooling":null
  },
  {
    "temperature_heating":249.04951237,
    "alat":6.2181496825,
    "blat":6.3615091313,
    "temperature_cooling":null
  },
  {
    "temperature_heating":251.03234156,
    "alat":6.2192746507,
    "blat":6.3617845279,
    "temperature_cooling":null
  },
  {
    "temperature_heating":253.82239099,
    "alat":6.2196046092,
    "blat":6.3615402141,
    "temperature_cooling":null
  },
  {
    "temperature_heating":256.93826029,
    "alat":6.2212075657,
    "blat":6.3609875546,
    "temperature_cooling":null
  },
  {
    "temperature_heating":258.13542112,
    "alat":6.2216890726,
    "blat":6.3611666692,
    "temperature_cooling":null
  },
  {
    "temperature_heating":262.9556697,
    "alat":6.2227941757,
    "blat":6.3612620935,
    "temperature_cooling":null
  },
  {
    "temperature_heating":261.80250653,
    "alat":6.2233010487,
    "blat":6.3602298972,
    "temperature_cooling":null
  },
  {
    "temperature_heating":264.16531653,
    "alat":6.2234466404,
    "blat":6.3611421297,
    "temperature_cooling":null
  },
  {
    "temperature_heating":266.41920848,
    "alat":6.2249428612,
    "blat":6.3605124575,
    "temperature_cooling":null
  },
  {
    "temperature_heating":268.47290012,
    "alat":6.2252743655,
    "blat":6.3615271745,
    "temperature_cooling":null
  },
  {
    "temperature_heating":271.89413397,
    "alat":6.2267942975,
    "blat":6.3606826747,
    "temperature_cooling":null
  },
  {
    "temperature_heating":271.19957736,
    "alat":6.2278606512,
    "blat":6.3598951793,
    "temperature_cooling":null
  },
  {
    "temperature_heating":273.56954698,
    "alat":6.2284285364,
    "blat":6.3596312754,
    "temperature_cooling":null
  },
  {
    "temperature_heating":276.7393665,
    "alat":6.2286074055,
    "blat":6.3604511148,
    "temperature_cooling":null
  },
  {
    "temperature_heating":278.92974476,
    "alat":6.2289708388,
    "blat":6.3595939074,
    "temperature_cooling":null
  },
  {
    "temperature_heating":279.64865294,
    "alat":6.2300328875,
    "blat":6.3610147248,
    "temperature_cooling":null
  },
  {
    "temperature_heating":279.66409481,
    "alat":6.2319376409,
    "blat":6.359148359,
    "temperature_cooling":null
  },
  {
    "temperature_heating":283.08456641,
    "alat":6.2337609775,
    "blat":6.3594618795,
    "temperature_cooling":null
  },
  {
    "temperature_heating":286.9634255,
    "alat":6.233249217,
    "blat":6.3589861394,
    "temperature_cooling":null
  },
  {
    "temperature_heating":288.6065687,
    "alat":6.2340601411,
    "blat":6.3593742405,
    "temperature_cooling":null
  },
  {
    "temperature_heating":293.69421815,
    "alat":6.2352685626,
    "blat":6.358442287,
    "temperature_cooling":null
  },
  {
    "temperature_heating":289.91443406,
    "alat":6.2354164331,
    "blat":6.3593616951,
    "temperature_cooling":null
  },
  {
    "temperature_heating":294.6076313,
    "alat":6.2359790041,
    "blat":6.3590001782,
    "temperature_cooling":null
  },
  {
    "temperature_heating":294.44634335,
    "alat":6.2373675,
    "blat":6.357408067,
    "temperature_cooling":null
  },
  {
    "temperature_heating":298.92902991,
    "alat":6.2389111611,
    "blat":6.3577946122,
    "temperature_cooling":null
  },
  {
    "temperature_heating":299.61971458,
    "alat":6.2390372171,
    "blat":6.3573243133,
    "temperature_cooling":null
  },
  {
    "temperature_heating":301.70550988,
    "alat":6.2410210163,
    "blat":6.3575334972,
    "temperature_cooling":null
  },
  {
    "temperature_heating":305.93433433,
    "alat":6.2413397719,
    "blat":6.357299972,
    "temperature_cooling":null
  },
  {
    "temperature_heating":307.58461142,
    "alat":6.2412722692,
    "blat":6.3575221346,
    "temperature_cooling":null
  },
  {
    "temperature_heating":308.79285398,
    "alat":6.2417220456,
    "blat":6.3570997917,
    "temperature_cooling":null
  },
  {
    "temperature_heating":307.94565719,
    "alat":6.2441131523,
    "blat":6.3556413492,
    "temperature_cooling":null
  },
  {
    "temperature_heating":310.3033347,
    "alat":6.2456349486,
    "blat":6.3556976285,
    "temperature_cooling":null
  },
  {
    "temperature_heating":314.82226373,
    "alat":6.2452384605,
    "blat":6.3571545672,
    "temperature_cooling":null
  },
  {
    "temperature_heating":315.97180688,
    "alat":6.2468059872,
    "blat":6.354559347,
    "temperature_cooling":null
  },
  {
    "temperature_heating":320.24674495,
    "alat":6.2475694491,
    "blat":6.3552272843,
    "temperature_cooling":null
  },
  {
    "temperature_heating":319.90826138,
    "alat":6.2489014795,
    "blat":6.3546236138,
    "temperature_cooling":null
  },
  {
    "temperature_heating":322.00608381,
    "alat":6.2503205229,
    "blat":6.3539006704,
    "temperature_cooling":null
  },
  {
    "temperature_heating":320.65055357,
    "alat":6.2499930379,
    "blat":6.3543888884,
    "temperature_cooling":null
  },
  {
    "temperature_heating":325.7544555,
    "alat":6.2525908684,
    "blat":6.3528541346,
    "temperature_cooling":null
  },
  {
    "temperature_heating":327.50626968,
    "alat":6.2545183152,
    "blat":6.3523405809,
    "temperature_cooling":null
  },
  {
    "temperature_heating":332.15552912,
    "alat":6.253499775,
    "blat":6.354014654,
    "temperature_cooling":null
  },
  {
    "temperature_heating":331.92519193,
    "alat":6.2558740134,
    "blat":6.3534882031,
    "temperature_cooling":null
  },
  {
    "temperature_heating":334.15963213,
    "alat":6.2572943944,
    "blat":6.3511701428,
    "temperature_cooling":null
  },
  {
    "temperature_heating":335.69687946,
    "alat":6.2562252731,
    "blat":6.3516104533,
    "temperature_cooling":null
  },
  {
    "temperature_heating":337.02120821,
    "alat":6.2590439863,
    "blat":6.3507555778,
    "temperature_cooling":null
  },
  {
    "temperature_heating":337.56584159,
    "alat":6.2612993888,
    "blat":6.3490869521,
    "temperature_cooling":null
  },
  {
    "temperature_heating":342.86278261,
    "alat":6.2605078915,
    "blat":6.349833785,
    "temperature_cooling":null
  },
  {
    "temperature_heating":345.51509953,
    "alat":6.2609441293,
    "blat":6.3493938798,
    "temperature_cooling":null
  },
  {
    "temperature_heating":344.56264813,
    "alat":6.2628372891,
    "blat":6.348188377,
    "temperature_cooling":null
  },
  {
    "temperature_heating":351.56261897,
    "alat":6.2659829595,
    "blat":6.3457430579,
    "temperature_cooling":null
  },
  {
    "temperature_heating":348.40378849,
    "alat":6.2664011818,
    "blat":6.3463281488,
    "temperature_cooling":null
  },
  {
    "temperature_heating":351.86541583,
    "alat":6.2662553695,
    "blat":6.3465874834,
    "temperature_cooling":null
  },
  {
    "temperature_heating":356.13521037,
    "alat":6.2694337138,
    "blat":6.3439827324,
    "temperature_cooling":null
  },
  {
    "temperature_heating":354.60827654,
    "alat":6.269616968,
    "blat":6.3435252251,
    "temperature_cooling":null
  },
  {
    "temperature_heating":356.07878493,
    "alat":6.2707666068,
    "blat":6.3444335072,
    "temperature_cooling":null
  },
  {
    "temperature_heating":360.16279043,
    "alat":6.2709795168,
    "blat":6.3447884682,
    "temperature_cooling":null
  },
  {
    "temperature_heating":363.61275165,
    "alat":6.2723044534,
    "blat":6.3425995316,
    "temperature_cooling":null
  },
  {
    "temperature_heating":362.932944,
    "alat":6.273151884,
    "blat":6.3434018353,
    "temperature_cooling":null
  },
  {
    "temperature_heating":369.33372519,
    "alat":6.2761370259,
    "blat":6.3422032491,
    "temperature_cooling":null
  },
  {
    "temperature_heating":367.88824864,
    "alat":6.2779179539,
    "blat":6.3382024829,
    "temperature_cooling":null
  },
  {
    "temperature_heating":367.90095359,
    "alat":6.2781696143,
    "blat":6.3397460256,
    "temperature_cooling":null
  },
  {
    "temperature_heating":371.99036067,
    "alat":6.2792318744,
    "blat":6.3391532698,
    "temperature_cooling":null
  },
  {
    "temperature_heating":375.41990061,
    "alat":6.2819605313,
    "blat":6.3342804135,
    "temperature_cooling":null
  },
  {
    "temperature_heating":376.53601293,
    "alat":6.2820128712,
    "blat":6.3362115662,
    "temperature_cooling":null
  },
  {
    "temperature_heating":378.04887735,
    "alat":6.2875257284,
    "blat":6.332455995,
    "temperature_cooling":null
  },
  {
    "temperature_heating":378.54257284,
    "alat":6.2853991354,
    "blat":6.3342659227,
    "temperature_cooling":null
  },
  {
    "temperature_heating":384.32204196,
    "alat":6.295499049,
    "blat":6.3221400564,
    "temperature_cooling":null
  },
  {
    "temperature_heating":382.66565739,
    "alat":6.2926639125,
    "blat":6.3252879926,
    "temperature_cooling":null
  },
  {
    "temperature_heating":385.65704811,
    "alat":6.2978712614,
    "blat":6.3174726812,
    "temperature_cooling":null
  },
  {
    "temperature_heating":388.84098702,
    "alat":6.3036664513,
    "blat":6.3063952147,
    "temperature_cooling":null
  },
  {
    "temperature_heating":390.48598196,
    "alat":6.3059042138,
    "blat":6.3089964528,
    "temperature_cooling":null
  },
  {
    "temperature_heating":389.30204205,
    "alat":6.3054997901,
    "blat":6.3071073306,
    "temperature_cooling":null
  },
  {
    "temperature_heating":396.13349423,
    "alat":6.3079670717,
    "blat":6.3062442475,
    "temperature_cooling":null
  },
  {
    "temperature_heating":393.26430221,
    "alat":6.307909413,
    "blat":6.3105013847,
    "temperature_cooling":null
  },
  {
    "temperature_heating":400.35023438,
    "alat":6.3086934394,
    "blat":6.3075836525,
    "temperature_cooling":null
  },
  {
    "temperature_heating":null,
    "alat":null,
    "blat":null,
    "temperature_cooling":404.49377477
  },
  {
    "temperature_heating":null,
    "alat":6.3068517532,
    "blat":6.3103493969,
    "temperature_cooling":395.37571055
  },
  {
    "temperature_heating":null,
    "alat":6.3046109012,
    "blat":6.3036367798,
    "temperature_cooling":389.89188688
  },
  {
    "temperature_heating":null,
    "alat":6.305333965,
    "blat":6.3094474263,
    "temperature_cooling":382.95626723
  },
  {
    "temperature_heating":null,
    "alat":6.3036429149,
    "blat":6.3061229522,
    "temperature_cooling":379.00823868
  },
  {
    "temperature_heating":null,
    "alat":6.2812767293,
    "blat":6.3398046119,
    "temperature_cooling":375.78614505
  },
  {
    "temperature_heating":null,
    "alat":6.2778932277,
    "blat":6.3377009408,
    "temperature_cooling":371.55509276
  },
  {
    "temperature_heating":null,
    "alat":6.272647554,
    "blat":6.34318042,
    "temperature_cooling":365.35083551
  },
  {
    "temperature_heating":null,
    "alat":6.2706340209,
    "blat":6.3428061187,
    "temperature_cooling":355.71261991
  },
  {
    "temperature_heating":null,
    "alat":6.2665720019,
    "blat":6.3475823642,
    "temperature_cooling":355.3404263
  },
  {
    "temperature_heating":null,
    "alat":6.2669693301,
    "blat":6.3456320909,
    "temperature_cooling":348.82047757
  },
  {
    "temperature_heating":null,
    "alat":6.2678077743,
    "blat":6.3479680202,
    "temperature_cooling":346.63604508
  },
  {
    "temperature_heating":null,
    "alat":6.2595073444,
    "blat":6.3519450705,
    "temperature_cooling":339.95560732
  },
  {
    "temperature_heating":null,
    "alat":6.2557803049,
    "blat":6.3494014232,
    "temperature_cooling":333.46119761
  },
  {
    "temperature_heating":null,
    "alat":6.255857695,
    "blat":6.3515925435,
    "temperature_cooling":329.58751516
  },
  {
    "temperature_heating":null,
    "alat":6.2511544155,
    "blat":6.3550019747,
    "temperature_cooling":326.00012276
  },
  {
    "temperature_heating":null,
    "alat":6.2496924028,
    "blat":6.35550686,
    "temperature_cooling":320.56855512
  },
  {
    "temperature_heating":null,
    "alat":6.2473221118,
    "blat":6.3563821817,
    "temperature_cooling":312.97332589
  },
  {
    "temperature_heating":null,
    "alat":6.2419643227,
    "blat":6.3563181827,
    "temperature_cooling":309.54217601
  },
  {
    "temperature_heating":null,
    "alat":6.2398447338,
    "blat":6.3592221507,
    "temperature_cooling":303.43007753
  },
  {
    "temperature_heating":null,
    "alat":6.238557801,
    "blat":6.3572173803,
    "temperature_cooling":298.79739693
  },
  {
    "temperature_heating":null,
    "alat":6.2351687356,
    "blat":6.3586288929,
    "temperature_cooling":295.23347303
  },
  {
    "temperature_heating":null,
    "alat":6.2349943528,
    "blat":6.3568845266,
    "temperature_cooling":289.582598
  },
  {
    "temperature_heating":null,
    "alat":6.2310808012,
    "blat":6.3613891845,
    "temperature_cooling":284.4307334
  },
  {
    "temperature_heating":null,
    "alat":6.2335095917,
    "blat":6.3553383767,
    "temperature_cooling":281.16707722
  },
  {
    "temperature_heating":null,
    "alat":6.2281855403,
    "blat":6.3595125055,
    "temperature_cooling":273.17577781
  },
  {
    "temperature_heating":null,
    "alat":6.2271123436,
    "blat":6.3601725813,
    "temperature_cooling":268.99114075
  },
  {
    "temperature_heating":null,
    "alat":6.2239485771,
    "blat":6.3595415062,
    "temperature_cooling":263.18441853
  },
  {
    "temperature_heating":null,
    "alat":6.2199306127,
    "blat":6.3613466549,
    "temperature_cooling":263.29592364
  },
  {
    "temperature_heating":null,
    "alat":6.2198013668,
    "blat":6.3628026955,
    "temperature_cooling":254.47089872
  },
  {
    "temperature_heating":null,
    "alat":6.2152856823,
    "blat":6.3619996979,
    "temperature_cooling":249.94776311
  },
  {
    "temperature_heating":null,
    "alat":6.2147594602,
    "blat":6.3636263836,
    "temperature_cooling":242.6304245
  },
  {
    "temperature_heating":null,
    "alat":6.2122477586,
    "blat":6.3636931565,
    "temperature_cooling":239.9863776
  },
  {
    "temperature_heating":null,
    "alat":6.2106595766,
    "blat":6.3640670606,
    "temperature_cooling":234.69983898
  },
  {
    "temperature_heating":null,
    "alat":6.2104817848,
    "blat":6.3605377481,
    "temperature_cooling":230.20272868
  },
  {
    "temperature_heating":null,
    "alat":6.2092341565,
    "blat":6.362871302,
    "temperature_cooling":225.74904937
  },
  {
    "temperature_heating":null,
    "alat":6.2074848144,
    "blat":6.3636267168,
    "temperature_cooling":221.45248692
  },
  {
    "temperature_heating":null,
    "alat":6.2062002368,
    "blat":6.3620643188,
    "temperature_cooling":214.15331453
  },
  {
    "temperature_heating":null,
    "alat":6.2029657012,
    "blat":6.362425915,
    "temperature_cooling":209.59457516
  },
  {
    "temperature_heating":null,
    "alat":6.2008658855,
    "blat":6.3639365718,
    "temperature_cooling":204.34603897
  },
  {
    "temperature_heating":null,
    "alat":6.1981837179,
    "blat":6.3648288042,
    "temperature_cooling":198.83622784
  },
  {
    "temperature_heating":null,
    "alat":6.1987217053,
    "blat":6.3639725341,
    "temperature_cooling":195.13070945
  },
  {
    "temperature_heating":null,
    "alat":6.1943237602,
    "blat":6.361840783,
    "temperature_cooling":191.12151385
  },
  {
    "temperature_heating":null,
    "alat":6.1945220165,
    "blat":6.3627492436,
    "temperature_cooling":185.49513521
  },
  {
    "temperature_heating":null,
    "alat":6.1941925074,
    "blat":6.3614243735,
    "temperature_cooling":179.19715152
  },
  {
    "temperature_heating":null,
    "alat":6.1902711273,
    "blat":6.3641256175,
    "temperature_cooling":174.9274542
  },
  {
    "temperature_heating":null,
    "alat":6.1885307921,
    "blat":6.3655695561,
    "temperature_cooling":169.72461905
  },
  {
    "temperature_heating":null,
    "alat":6.1875937621,
    "blat":6.363465212,
    "temperature_cooling":165.84737982
  },
  {
    "temperature_heating":null,
    "alat":6.1873012196,
    "blat":6.362102481,
    "temperature_cooling":161.51153767
  },
  {
    "temperature_heating":null,
    "alat":6.1854154874,
    "blat":6.3646424105,
    "temperature_cooling":154.64522602
  },
  {
    "temperature_heating":null,
    "alat":6.1842468,
    "blat":6.3663855849,
    "temperature_cooling":151.21553497
  },
  {
    "temperature_heating":null,
    "alat":6.1828406091,
    "blat":6.3644817306,
    "temperature_cooling":145.09855776
  },
  {
    "temperature_heating":null,
    "alat":6.1790435114,
    "blat":6.3646604841,
    "temperature_cooling":139.84202162
  },
  {
    "temperature_heating":null,
    "alat":6.179578749,
    "blat":6.3642562652,
    "temperature_cooling":135.68514435
  },
  {
    "temperature_heating":null,
    "alat":6.1773610142,
    "blat":6.3648422376,
    "temperature_cooling":130.61616675
  },
  {
    "temperature_heating":null,
    "alat":6.1743698711,
    "blat":6.3660688782,
    "temperature_cooling":125.02248107
  },
  {
    "temperature_heating":null,
    "alat":6.1755921227,
    "blat":6.3640728677,
    "temperature_cooling":120.07539251
  },
  {
    "temperature_heating":null,
    "alat":6.1727842792,
    "blat":6.3654964417,
    "temperature_cooling":115.67997653
  },
  {
    "temperature_heating":null,
    "alat":6.1734865902,
    "blat":6.3658183802,
    "temperature_cooling":110.39350774
  },
  {
    "temperature_heating":null,
    "alat":6.1708295995,
    "blat":6.3657870068,
    "temperature_cooling":105.40386704
  },
  {
    "temperature_heating":null,
    "alat":6.1700254143,
    "blat":6.3657094407,
    "temperature_cooling":100.64342303
  },
  {
    "temperature_heating":null,
    "alat":6.1675390513,
    "blat":6.3667020404,
    "temperature_cooling":95.201700976
  },
  {
    "temperature_heating":null,
    "alat":6.1675120821,
    "blat":6.3659848503,
    "temperature_cooling":90.51917417
  },
  {
    "temperature_heating":null,
    "alat":6.1657128581,
    "blat":6.3668182019,
    "temperature_cooling":85.520235431
  },
  {
    "temperature_heating":null,
    "alat":6.1652842262,
    "blat":6.367259638,
    "temperature_cooling":80.197305132
  },
  {
    "temperature_heating":null,
    "alat":6.1641376776,
    "blat":6.366996822,
    "temperature_cooling":75.591194003
  },
  {
    "temperature_heating":null,
    "alat":6.1632893789,
    "blat":6.3658601968,
    "temperature_cooling":70.669772086
  },
  {
    "temperature_heating":null,
    "alat":6.1618582543,
    "blat":6.3663604433,
    "temperature_cooling":66.020050321
  },
  {
    "temperature_heating":null,
    "alat":6.1616828364,
    "blat":6.3670091573,
    "temperature_cooling":60.766839571
  },
  {
    "temperature_heating":null,
    "alat":6.1611589719,
    "blat":6.3669165243,
    "temperature_cooling":55.622678886
  },
  {
    "temperature_heating":null,
    "alat":6.1598313447,
    "blat":6.3655672416,
    "temperature_cooling":50.85112152
  },
  {
    "temperature_heating":null,
    "alat":6.159930165,
    "blat":6.3651466089,
    "temperature_cooling":45.857753724
  },
  {
    "temperature_heating":null,
    "alat":6.1586755499,
    "blat":6.3641338723,
    "temperature_cooling":41.06959606
  },
  {
    "temperature_heating":null,
    "alat":6.1582364479,
    "blat":6.3642621697,
    "temperature_cooling":35.599536294
  },
  {
    "temperature_heating":null,
    "alat":6.156676367,
    "blat":6.363841266,
    "temperature_cooling":31.043244485
  },
  {
    "temperature_heating":null,
    "alat":6.1561832207,
    "blat":6.3621928227,
    "temperature_cooling":25.890462149
  },
  {
    "temperature_heating":null,
    "alat":6.1553929905,
    "blat":6.3613335081,
    "temperature_cooling":20.857001848
  },
  {
    "temperature_heating":null,
    "alat":6.1549015371,
    "blat":6.3602565581,
    "temperature_cooling":15.877241745
  },
  {
    "temperature_heating":null,
    "alat":6.1536351521,
    "blat":6.3604627044,
    "temperature_cooling":10.960209075
  },
  {
    "temperature_heating":null,
    "alat":6.1532789758,
    "blat":6.359564244,
    "temperature_cooling":5.9578039279
  }
]
