# Supplementary material for: A morphotropic phase boundary in MA1−xFAxPbI3: linking structure, dynamics, and electronic properties
Source: Nat Commun. 2025 Oct 2;16:8775. doi: 10.1038/s41467-025-64526-4 (PMC12491417; doi:10.1038/s41467-025-64526-4)
Supplement: Supplementary file 3 — Source Data [file 41467_2025_64526_MOESM3_ESM.zip › data_figures/1e.json]

[
  {
    "Fraction":0,
    "Temperature":25,
    "RMSE":0.0027357514
  },
  {
    "Fraction":0,
    "Temperature":250,
    "RMSE":0.0015633211
  },
  {
    "Fraction":0,
    "Temperature":400,
    "RMSE":0.0012752273
  },
  {
    "Fraction":100,
    "Temperature":25,
    "RMSE":0.0020535033
  },
  {
    "Fraction":100,
    "Temperature":250,
    "RMSE":0.0012083276
  },
  {
    "Fraction":100,
    "Temperature":400,
    "RMSE":0.0021119385
  },
  {
    "Fraction":50,
    "Temperature":25,
    "RMSE":0.0012338407
  },
  {
    "Fraction":50,
    "Temperature":250,
    "RMSE":0.0009266625
  },
  {
    "Fraction":50,
    "Temperature":400,
    "RMSE":0.0039941306
  }
]
