# Supplementary material for: A morphotropic phase boundary in MA1−xFAxPbI3: linking structure, dynamics, and electronic properties
Source: Nat Commun. 2025 Oct 2;16:8775. doi: 10.1038/s41467-025-64526-4 (PMC12491417; doi:10.1038/s41467-025-64526-4)
Supplement: Supplementary file 3 — Source Data [file 41467_2025_64526_MOESM3_ESM.zip › data_figures/5b.json]

[
  {
    "t":0.0,
    "340K":1.0,
    "430K":1.0,
    "490K":1.0
  },
  {
    "t":0.0404040404,
    "340K":0.9859494818,
    "430K":0.9904840823,
    "490K":0.9905963778
  },
  {
    "t":0.0808080808,
    "340K":0.9499397249,
    "430K":0.9644287788,
    "490K":0.9642898661
  },
  {
    "t":0.1212121212,
    "340K":0.8994904834,
    "430K":0.9252848279,
    "490K":0.9238692708
  },
  {
    "t":0.1616161616,
    "340K":0.8402567215,
    "430K":0.8761243123,
    "490K":0.8720020655
  },
  {
    "t":0.202020202,
    "340K":0.776436022,
    "430K":0.8196520711,
    "490K":0.8112019725
  },
  {
    "t":0.2424242424,
    "340K":0.7110928737,
    "430K":0.7582218281,
    "490K":0.7438037897
  },
  {
    "t":0.2828282828,
    "340K":0.6464160835,
    "430K":0.6938558919,
    "490K":0.6719449362
  },
  {
    "t":0.3232323232,
    "340K":0.5839224718,
    "430K":0.6282674242,
    "490K":0.5975531386
  },
  {
    "t":0.3636363636,
    "340K":0.5246175075,
    "430K":0.5628844031,
    "490K":0.5223396472
  },
  {
    "t":0.404040404,
    "340K":0.46912149,
    "430K":0.4988745375,
    "490K":0.4477973518
  },
  {
    "t":0.4444444444,
    "340K":0.4177682309,
    "430K":0.4371705009,
    "490K":0.3752031624
  },
  {
    "t":0.4848484848,
    "340K":0.3706818386,
    "430K":0.378494964,
    "490K":0.3056240314
  },
  {
    "t":0.5252525253,
    "340K":0.3278361116,
    "430K":0.3233849988,
    "490K":0.239926008
  },
  {
    "t":0.5656565657,
    "340K":0.2891001671,
    "430K":0.2722155204,
    "490K":0.1787857458
  },
  {
    "t":0.6060606061,
    "340K":0.2542732058,
    "430K":0.225221505,
    "490K":0.1227039175
  },
  {
    "t":0.6464646465,
    "340K":0.2231107401,
    "430K":0.1825187956,
    "490K":0.0720200303
  },
  {
    "t":0.6868686869,
    "340K":0.1953441404,
    "430K":0.1441233654,
    "490K":0.0269281794
  },
  {
    "t":0.7272727273,
    "340K":0.1706949799,
    "430K":0.109968962,
    "490K":-0.0125066789
  },
  {
    "t":0.7676767677,
    "340K":0.1488853499,
    "430K":0.0799230966,
    "490K":-0.0463323024
  },
  {
    "t":0.8080808081,
    "340K":0.129645079,
    "430K":0.0538013818,
    "490K":-0.0746929103
  },
  {
    "t":0.8484848485,
    "340K":0.112716588,
    "430K":0.0313802505,
    "490K":-0.0978133762
  },
  {
    "t":0.8888888889,
    "340K":0.09785796,
    "430K":0.0124081124,
    "490K":-0.1159840974
  },
  {
    "t":0.9292929293,
    "340K":0.0848446771,
    "430K":-0.0033849779,
    "490K":-0.1295467247
  },
  {
    "t":0.9696969697,
    "340K":0.073470376,
    "430K":-0.0162790504,
    "490K":-0.1388808986
  },
  {
    "t":1.0101010101,
    "340K":0.0635468964,
    "430K":-0.026557249,
    "490K":-0.144392097
  },
  {
    "t":1.0505050505,
    "340K":0.0549038319,
    "430K":-0.0345000556,
    "490K":-0.146500667
  },
  {
    "t":1.0909090909,
    "340K":0.0473877438,
    "430K":-0.040380601,
    "490K":-0.1456320791
  },
  {
    "t":1.1313131313,
    "340K":0.0408611602,
    "430K":-0.0444609527,
    "490K":-0.1422084178
  },
  {
    "t":1.1717171717,
    "340K":0.0352014504,
    "430K":-0.046989274,
    "490K":-0.1366410943
  },
  {
    "t":1.2121212121,
    "340K":0.0302996419,
    "430K":-0.048197749,
    "490K":-0.1293247501
  },
  {
    "t":1.2525252525,
    "340K":0.0260592287,
    "430K":-0.0483011753,
    "490K":-0.1206322995
  },
  {
    "t":1.2929292929,
    "340K":0.0223950057,
    "430K":-0.0474961291,
    "490K":-0.1109110475
  },
  {
    "t":1.3333333333,
    "340K":0.0192319505,
    "430K":-0.0459606165,
    "490K":-0.1004798075
  },
  {
    "t":1.3737373737,
    "340K":0.0165041705,
    "430K":-0.0438541293,
    "490K":-0.0896269351
  },
  {
    "t":1.4141414141,
    "340K":0.0141539215,
    "430K":-0.0413180319,
    "490K":-0.0786091895
  },
  {
    "t":1.4545454545,
    "340K":0.0121307045,
    "430K":-0.038476213,
    "490K":-0.06765133
  },
  {
    "t":1.4949494949,
    "340K":0.0103904392,
    "430K":-0.0354359417,
    "490K":-0.0569463553
  },
  {
    "t":1.5353535354,
    "340K":0.0088947152,
    "430K":-0.0322888763,
    "490K":-0.046656293
  },
  {
    "t":1.5757575758,
    "340K":0.0076101158,
    "430K":-0.0291121798,
    "490K":-0.03691345
  },
  {
    "t":1.6161616162,
    "340K":0.0065076123,
    "430K":-0.0259697014,
    "490K":-0.0278220382
  },
  {
    "t":1.6565656566,
    "340K":0.005562022,
    "430K":-0.0229131917,
    "490K":-0.0194600938
  },
  {
    "t":1.696969697,
    "340K":0.004751527,
    "430K":-0.0199835224,
    "490K":-0.0118816157
  },
  {
    "t":1.7373737374,
    "340K":0.0040572471,
    "430K":-0.0172118872,
    "490K":-0.0051188531
  },
  {
    "t":1.7777777778,
    "340K":0.0034628626,
    "430K":-0.0146209653,
    "490K":0.0008153192
  },
  {
    "t":1.8181818182,
    "340K":0.0029542818,
    "430K":-0.0122260331,
    "490K":0.0059249944
  },
  {
    "t":1.8585858586,
    "340K":0.0025193489,
    "430K":-0.010036012,
    "490K":0.0102288438
  },
  {
    "t":1.898989899,
    "340K":0.0021475879,
    "430K":-0.008054446,
    "490K":0.013757785
  },
  {
    "t":1.9393939394,
    "340K":0.0018299782,
    "430K":-0.006280402,
    "490K":0.0165527442
  },
  {
    "t":1.9797979798,
    "340K":0.0015587591,
    "430K":-0.0047092908,
    "490K":0.0186625389
  },
  {
    "t":2.0202020202,
    "340K":0.001327259,
    "430K":-0.0033336091,
    "490K":0.0201419058
  },
  {
    "t":2.0606060606,
    "340K":0.0011297468,
    "430K":-0.0021436004,
    "490K":0.021049688
  },
  {
    "t":2.101010101,
    "340K":0.0009613028,
    "430K":-0.00112784,
    "490K":0.0214471946
  },
  {
    "t":2.1414141414,
    "340K":0.0008177068,
    "430K":-0.0002737447,
    "490K":0.021396739
  },
  {
    "t":2.1818181818,
    "340K":0.0006953408,
    "430K":0.0004319869,
    "490K":0.0209603576
  },
  {
    "t":2.2222222222,
    "340K":0.000591105,
    "430K":0.0010030007,
    "490K":0.020198709
  },
  {
    "t":2.2626262626,
    "340K":0.0005023455,
    "430K":0.0014529734,
    "490K":0.0191701482
  },
  {
    "t":2.303030303,
    "340K":0.0004267907,
    "430K":0.0017953556,
    "490K":0.0179299695
  },
  {
    "t":2.3434343434,
    "340K":0.0003624981,
    "430K":0.0020431638,
    "490K":0.0165298092
  },
  {
    "t":2.3838383838,
    "340K":0.0003078068,
    "430K":0.0022088192,
    "490K":0.0150171961
  },
  {
    "t":2.4242424242,
    "340K":0.0002612977,
    "430K":0.0023040256,
    "490K":0.0134352401
  },
  {
    "t":2.4646464646,
    "340K":0.0002217589,
    "430K":0.0023396826,
    "490K":0.0118224429
  },
  {
    "t":2.5050505051,
    "340K":0.0001881558,
    "430K":0.002325829,
    "490K":0.01021262
  },
  {
    "t":2.5454545455,
    "340K":0.0001596056,
    "430K":0.0022716129,
    "490K":0.0086349194
  },
  {
    "t":2.5858585859,
    "340K":0.0001353553,
    "430K":0.0021852827,
    "490K":0.0071139231
  },
  {
    "t":2.6262626263,
    "340K":0.0001147629,
    "430K":0.0020741972,
    "490K":0.0056698185
  },
  {
    "t":2.6666666667,
    "340K":0.0000972813,
    "430K":0.0019448494,
    "490K":0.0043186275
  },
  {
    "t":2.7070707071,
    "340K":0.0000824445,
    "430K":0.0018029025,
    "490K":0.0030724807
  },
  {
    "t":2.7474747475,
    "340K":0.0000698555,
    "430K":0.0016532348,
    "490K":0.0019399253
  },
  {
    "t":2.7878787879,
    "340K":0.0000591763,
    "430K":0.0014999903,
    "490K":0.0009262573
  },
  {
    "t":2.8282828283,
    "340K":0.0000501194,
    "430K":0.001346635,
    "490K":0.0000338675
  },
  {
    "t":2.8686868687,
    "340K":0.0000424401,
    "430K":0.0011960141,
    "490K":-0.0007374058
  },
  {
    "t":2.9090909091,
    "340K":0.0000359304,
    "430K":0.0010504115,
    "490K":-0.0013899259
  },
  {
    "t":2.9494949495,
    "340K":0.0000304133,
    "430K":0.0009116085,
    "490K":-0.0019279135
  },
  {
    "t":2.9898989899,
    "340K":0.0000257386,
    "430K":0.000780941,
    "490K":-0.0023571166
  },
  {
    "t":3.0303030303,
    "340K":0.0000217783,
    "430K":0.0006593552,
    "490K":-0.0026844958
  },
  {
    "t":3.0707070707,
    "340K":0.0000184241,
    "430K":0.0005474599,
    "490K":-0.0029179316
  },
  {
    "t":3.1111111111,
    "340K":0.0000155838,
    "430K":0.0004455762,
    "490K":-0.003065954
  },
  {
    "t":3.1515151515,
    "340K":0.000013179,
    "430K":0.000353783,
    "490K":-0.0031374977
  },
  {
    "t":3.1919191919,
    "340K":0.0000111435,
    "430K":0.000271959,
    "490K":-0.0031416822
  },
  {
    "t":3.2323232323,
    "340K":0.0000094207,
    "430K":0.0001998212,
    "490K":-0.0030876198
  },
  {
    "t":3.2727272727,
    "340K":0.000007963,
    "430K":0.0001369588,
    "490K":-0.0029842489
  },
  {
    "t":3.3131313131,
    "340K":0.0000067298,
    "430K":0.000082864,
    "490K":-0.0028401937
  },
  {
    "t":3.3535353535,
    "340K":0.0000056867,
    "430K":0.0000369587,
    "490K":-0.0026636491
  },
  {
    "t":3.3939393939,
    "340K":0.0000048045,
    "430K":-0.0000013823,
    "490K":-0.0024622881
  },
  {
    "t":3.4343434343,
    "340K":0.0000040586,
    "430K":-0.0000328112,
    "490K":-0.0022431929
  },
  {
    "t":3.4747474747,
    "340K":0.0000034279,
    "430K":-0.0000579906,
    "490K":-0.002012805
  },
  {
    "t":3.5151515152,
    "340K":0.0000028948,
    "430K":-0.000077579,
    "490K":-0.0017768943
  },
  {
    "t":3.5555555556,
    "340K":0.0000024443,
    "430K":-0.0000922198,
    "490K":-0.0015405454
  },
  {
    "t":3.595959596,
    "340K":0.0000020636,
    "430K":-0.0001025318,
    "490K":-0.0013081569
  },
  {
    "t":3.6363636364,
    "340K":0.000001742,
    "430K":-0.0001091027,
    "490K":-0.0010834548
  },
  {
    "t":3.6767676768,
    "340K":0.0000014703,
    "430K":-0.0001124832,
    "490K":-0.0008695157
  },
  {
    "t":3.7171717172,
    "340K":0.0000012408,
    "430K":-0.0001131841,
    "490K":-0.0006687989
  },
  {
    "t":3.7575757576,
    "340K":0.0000010469,
    "430K":-0.0001116739,
    "490K":-0.0004831855
  },
  {
    "t":3.797979798,
    "340K":0.0000008833,
    "430K":-0.0001083774,
    "490K":-0.0003140227
  },
  {
    "t":3.8383838384,
    "340K":0.0000007451,
    "430K":-0.0001036763,
    "490K":-0.0001621718
  },
  {
    "t":3.8787878788,
    "340K":0.0000006285,
    "430K":-0.0000979095,
    "490K":-0.0000280589
  },
  {
    "t":3.9191919192,
    "340K":0.00000053,
    "430K":-0.0000913746,
    "490K":0.0000882736
  },
  {
    "t":3.9595959596,
    "340K":0.000000447,
    "430K":-0.0000843299,
    "490K":0.0001871157
  },
  {
    "t":4.0,
    "340K":0.0000003769,
    "430K":-0.0000769969,
    "490K":0.0002690388
  }
]
