# Supplementary material for: A morphotropic phase boundary in MA1−xFAxPbI3: linking structure, dynamics, and electronic properties
Source: Nat Commun. 2025 Oct 2;16:8775. doi: 10.1038/s41467-025-64526-4 (PMC12491417; doi:10.1038/s41467-025-64526-4)
Supplement: Supplementary file 3 — Source Data [file 41467_2025_64526_MOESM3_ESM.zip › data_figures/1d_nep.json]

[
  {
    "nep_energy":0.000000008
  },
  {
    "nep_energy":5.9931173282
  },
  {
    "nep_energy":18.4069089401
  },
  {
    "nep_energy":28.0296951828
  },
  {
    "nep_energy":28.2660965595
  },
  {
    "nep_energy":34.6862464219
  },
  {
    "nep_energy":52.5306535681
  },
  {
    "nep_energy":70.4177866878
  },
  {
    "nep_energy":79.3415135361
  },
  {
    "nep_energy":81.0200655383
  },
  {
    "nep_energy":78.1259892433
  },
  {
    "nep_energy":76.0294133311
  },
  {
    "nep_energy":74.3082907788
  },
  {
    "nep_energy":73.313786608
  },
  {
    "nep_energy":74.101484701
  },
  {
    "nep_energy":76.7363109576
  },
  {
    "nep_energy":81.1480595057
  },
  {
    "nep_energy":92.6442788254
  },
  {
    "nep_energy":106.1007736648
  },
  {
    "nep_energy":101.8901811617
  },
  {
    "nep_energy":103.661899655
  },
  {
    "nep_energy":100.6258700606
  },
  {
    "nep_energy":90.2192826127
  },
  {
    "nep_energy":85.8343622413
  },
  {
    "nep_energy":100.3126909022
  },
  {
    "nep_energy":132.0558941279
  },
  {
    "nep_energy":157.4313414171
  },
  {
    "nep_energy":158.8497629095
  },
  {
    "nep_energy":142.2763753849
  },
  {
    "nep_energy":121.2647210286
  },
  {
    "nep_energy":105.0691640648
  },
  {
    "nep_energy":95.7055827967
  },
  {
    "nep_energy":77.6181251008
  },
  {
    "nep_energy":53.628312821
  },
  {
    "nep_energy":32.1727890027
  },
  {
    "nep_energy":10.9037205752
  },
  {
    "nep_energy":0.0
  }
]
