# Supplementary material for: A morphotropic phase boundary in MA1−xFAxPbI3: linking structure, dynamics, and electronic properties
Source: Nat Commun. 2025 Oct 2;16:8775. doi: 10.1038/s41467-025-64526-4 (PMC12491417; doi:10.1038/s41467-025-64526-4)
Supplement: Supplementary file 3 — Source Data [file 41467_2025_64526_MOESM3_ESM.zip › data_figures/6.json]

[
  {
    "FA_frac":0.0,
    "vbm":0.0336217968,
    "cbm":0.0385913719
  },
  {
    "FA_frac":11.0,
    "vbm":0.0560797641,
    "cbm":0.0363247776
  },
  {
    "FA_frac":20.0,
    "vbm":0.063317769,
    "cbm":0.0419648485
  },
  {
    "FA_frac":31.0,
    "vbm":0.0489643891,
    "cbm":0.0562812779
  },
  {
    "FA_frac":41.0,
    "vbm":0.0511689213,
    "cbm":0.0570013815
  },
  {
    "FA_frac":50.0,
    "vbm":0.050741612,
    "cbm":0.050864802
  },
  {
    "FA_frac":61.0,
    "vbm":0.0337124038,
    "cbm":0.043447761
  },
  {
    "FA_frac":70.0,
    "vbm":0.025114621,
    "cbm":0.0400538796
  },
  {
    "FA_frac":81.0,
    "vbm":0.0253589464,
    "cbm":0.0436941823
  },
  {
    "FA_frac":91.0,
    "vbm":0.0310289752,
    "cbm":0.0249904753
  },
  {
    "FA_frac":100.0,
    "vbm":0.0287528343,
    "cbm":0.0247624256
  }
]
