# Supplementary material for: A morphotropic phase boundary in MA1−xFAxPbI3: linking structure, dynamics, and electronic properties
Source: Nat Commun. 2025 Oct 2;16:8775. doi: 10.1038/s41467-025-64526-4 (PMC12491417; doi:10.1038/s41467-025-64526-4)
Supplement: Supplementary file 3 — Source Data [file 41467_2025_64526_MOESM3_ESM.zip › data_figures/2f.json]

[
  {
    "temperature_cooling":348.94133887,
    "Mz":-0.0369918634,
    "My":-0.1698045374,
    "Mx":0.1463258171,
    "temperature_heating":null
  },
  {
    "temperature_cooling":333.36779262,
    "Mz":0.0221834759,
    "My":-0.0162713965,
    "Mx":-0.0592451991,
    "temperature_heating":null
  },
  {
    "temperature_cooling":314.93014944,
    "Mz":0.007089098,
    "My":0.0270705781,
    "Mx":0.3069880736,
    "temperature_heating":null
  },
  {
    "temperature_cooling":297.84299205,
    "Mz":-0.0817098875,
    "My":-0.1048935274,
    "Mx":0.7729349767,
    "temperature_heating":null
  },
  {
    "temperature_cooling":279.35528186,
    "Mz":-0.0705743321,
    "My":-0.0172134497,
    "Mx":0.9548583533,
    "temperature_heating":null
  },
  {
    "temperature_cooling":262.40344186,
    "Mz":-0.03320853,
    "My":0.0101962975,
    "Mx":1.0775394105,
    "temperature_heating":null
  },
  {
    "temperature_cooling":244.49332446,
    "Mz":-0.0554811604,
    "My":0.0191893698,
    "Mx":1.1793768755,
    "temperature_heating":null
  },
  {
    "temperature_cooling":229.5695005,
    "Mz":-0.0361912226,
    "My":-0.0144161505,
    "Mx":1.2513855901,
    "temperature_heating":null
  },
  {
    "temperature_cooling":211.60609477,
    "Mz":-0.0347248039,
    "My":0.0167378293,
    "Mx":1.3102426343,
    "temperature_heating":null
  },
  {
    "temperature_cooling":194.2229249,
    "Mz":-0.0516674332,
    "My":-0.0000261446,
    "Mx":1.3502381792,
    "temperature_heating":null
  },
  {
    "temperature_cooling":175.88252336,
    "Mz":-0.0294287803,
    "My":0.003434964,
    "Mx":1.4097464049,
    "temperature_heating":null
  },
  {
    "temperature_cooling":156.64437341,
    "Mz":-0.0471584599,
    "My":0.013889925,
    "Mx":1.4546363362,
    "temperature_heating":null
  },
  {
    "temperature_cooling":141.08256653,
    "Mz":-0.0441001075,
    "My":-0.0056138107,
    "Mx":1.4901391725,
    "temperature_heating":null
  },
  {
    "temperature_cooling":122.97556667,
    "Mz":-0.051926498,
    "My":-0.0194094128,
    "Mx":1.5319906474,
    "temperature_heating":null
  },
  {
    "temperature_cooling":105.60450124,
    "Mz":-0.0477105515,
    "My":-0.0104414084,
    "Mx":1.5820644897,
    "temperature_heating":null
  },
  {
    "temperature_cooling":88.302122414,
    "Mz":-0.0524055192,
    "My":0.0017943988,
    "Mx":1.6439882533,
    "temperature_heating":null
  },
  {
    "temperature_cooling":70.50492153,
    "Mz":-0.0496796721,
    "My":0.0093248768,
    "Mx":1.6798345781,
    "temperature_heating":null
  },
  {
    "temperature_cooling":53.401945892,
    "Mz":-0.0555294622,
    "My":-0.0092270909,
    "Mx":1.7134428971,
    "temperature_heating":null
  },
  {
    "temperature_cooling":36.206972142,
    "Mz":-0.0559087021,
    "My":-0.0063973747,
    "Mx":1.7323567683,
    "temperature_heating":null
  },
  {
    "temperature_cooling":18.368253512,
    "Mz":-0.0580054574,
    "My":-0.0118539903,
    "Mx":1.7473979777,
    "temperature_heating":null
  },
  {
    "temperature_cooling":null,
    "Mz":-0.0549747455,
    "My":-0.004488873,
    "Mx":1.7467498282,
    "temperature_heating":1.1267155577
  },
  {
    "temperature_cooling":null,
    "Mz":-0.062973785,
    "My":-0.0048266368,
    "Mx":1.7385775763,
    "temperature_heating":20.811813676
  },
  {
    "temperature_cooling":null,
    "Mz":-0.0579616187,
    "My":0.0031188944,
    "Mx":1.7211437246,
    "temperature_heating":40.836442508
  },
  {
    "temperature_cooling":null,
    "Mz":-0.0557831676,
    "My":-0.0045925855,
    "Mx":1.6949975763,
    "temperature_heating":61.338556629
  },
  {
    "temperature_cooling":null,
    "Mz":-0.0376205566,
    "My":0.0007488098,
    "Mx":1.6649003316,
    "temperature_heating":81.036951882
  },
  {
    "temperature_cooling":null,
    "Mz":-0.0625589747,
    "My":-0.0113784265,
    "Mx":1.6060273406,
    "temperature_heating":101.70645931
  },
  {
    "temperature_cooling":null,
    "Mz":-0.026816311,
    "My":0.0130150589,
    "Mx":1.5592609222,
    "temperature_heating":120.96695684
  },
  {
    "temperature_cooling":null,
    "Mz":-0.0510347985,
    "My":-0.0104730482,
    "Mx":1.4947382957,
    "temperature_heating":140.87695757
  },
  {
    "temperature_cooling":null,
    "Mz":-0.0460523303,
    "My":0.0083720421,
    "Mx":1.4542184603,
    "temperature_heating":161.23783388
  },
  {
    "temperature_cooling":null,
    "Mz":0.0043796834,
    "My":-0.0058409331,
    "Mx":1.3920173349,
    "temperature_heating":180.93117779
  },
  {
    "temperature_cooling":null,
    "Mz":-0.0374766617,
    "My":-0.0140556374,
    "Mx":1.3398903917,
    "temperature_heating":198.40737508
  },
  {
    "temperature_cooling":null,
    "Mz":-0.037975828,
    "My":0.0122862023,
    "Mx":1.2716394375,
    "temperature_heating":221.8608727
  },
  {
    "temperature_cooling":null,
    "Mz":-0.0385201052,
    "My":0.0177941724,
    "Mx":1.1896410486,
    "temperature_heating":242.20393201
  },
  {
    "temperature_cooling":null,
    "Mz":-0.0193210332,
    "My":-0.027673815,
    "Mx":1.0849727829,
    "temperature_heating":259.76734265
  },
  {
    "temperature_cooling":null,
    "Mz":-0.0666519648,
    "My":0.0101249452,
    "Mx":0.9477732926,
    "temperature_heating":281.1901031
  },
  {
    "temperature_cooling":null,
    "Mz":-0.0156158485,
    "My":-0.0063229146,
    "Mx":0.7766118392,
    "temperature_heating":300.28178987
  },
  {
    "temperature_cooling":null,
    "Mz":0.0083910194,
    "My":0.1916422367,
    "Mx":-0.0489375021,
    "temperature_heating":321.70786919
  },
  {
    "temperature_cooling":null,
    "Mz":-0.0548670727,
    "My":-0.0191096085,
    "Mx":0.0095303065,
    "temperature_heating":340.598051
  },
  {
    "temperature_cooling":null,
    "Mz":-0.0443460805,
    "My":-0.018728092,
    "Mx":-0.0897894138,
    "temperature_heating":358.30813416
  },
  {
    "temperature_cooling":null,
    "Mz":-0.066775374,
    "My":-0.0130769621,
    "Mx":-0.0619345481,
    "temperature_heating":377.18619142
  }
]
