# Supplementary material for: A morphotropic phase boundary in MA1−xFAxPbI3: linking structure, dynamics, and electronic properties
Source: Nat Commun. 2025 Oct 2;16:8775. doi: 10.1038/s41467-025-64526-4 (PMC12491417; doi:10.1038/s41467-025-64526-4)
Supplement: Supplementary file 3 — Source Data [file 41467_2025_64526_MOESM3_ESM.zip › data_figures/1c_dft.json]

[
  {
    "dft_frame":0,
    "dft_energy":0.1
  },
  {
    "dft_frame":5,
    "dft_energy":0.1
  },
  {
    "dft_frame":10,
    "dft_energy":9.2
  },
  {
    "dft_frame":15,
    "dft_energy":108.5
  },
  {
    "dft_frame":20,
    "dft_energy":146.5000000001
  },
  {
    "dft_frame":25,
    "dft_energy":221.7000000001
  },
  {
    "dft_frame":30,
    "dft_energy":170.5999999999
  },
  {
    "dft_frame":36,
    "dft_energy":0.0
  }
]
