# Supplementary material for: A morphotropic phase boundary in MA1−xFAxPbI3: linking structure, dynamics, and electronic properties
Source: Nat Commun. 2025 Oct 2;16:8775. doi: 10.1038/s41467-025-64526-4 (PMC12491417; doi:10.1038/s41467-025-64526-4)
Supplement: Supplementary file 3 — Source Data [file 41467_2025_64526_MOESM3_ESM.zip › data_figures/2b.json]

[
  {
    "temperature_heating":108.9767252,
    "Mz":0.0298045705,
    "My":0.0359730467,
    "Mx":-1.8126205388,
    "temperature_cooling":null
  },
  {
    "temperature_heating":21.014916889,
    "Mz":0.011592928,
    "My":0.0308886967,
    "Mx":-1.8067863641,
    "temperature_cooling":null
  },
  {
    "temperature_heating":41.003078982,
    "Mz":0.0107692978,
    "My":0.017947631,
    "Mx":-1.7498345619,
    "temperature_cooling":null
  },
  {
    "temperature_heating":60.259704426,
    "Mz":0.0065477408,
    "My":0.0093486377,
    "Mx":-1.7554147863,
    "temperature_cooling":null
  },
  {
    "temperature_heating":80.479066301,
    "Mz":0.0305217756,
    "My":0.0265044957,
    "Mx":-1.7607841752,
    "temperature_cooling":null
  },
  {
    "temperature_heating":100.7328421,
    "Mz":0.0004166878,
    "My":-0.0072732591,
    "Mx":-1.7549904645,
    "temperature_cooling":null
  },
  {
    "temperature_heating":120.45608633,
    "Mz":0.0336437845,
    "My":-0.0410150025,
    "Mx":-1.7714506011,
    "temperature_cooling":null
  },
  {
    "temperature_heating":139.95826704,
    "Mz":0.0795599739,
    "My":-0.0555161121,
    "Mx":-1.732418319,
    "temperature_cooling":null
  },
  {
    "temperature_heating":160.26233215,
    "Mz":0.0551319504,
    "My":-0.0015567569,
    "Mx":-1.7346303313,
    "temperature_cooling":null
  },
  {
    "temperature_heating":179.57257889,
    "Mz":0.0650333486,
    "My":-0.0447371974,
    "Mx":-1.6771785066,
    "temperature_cooling":null
  },
  {
    "temperature_heating":201.39424943,
    "Mz":0.0441728257,
    "My":-0.0285328415,
    "Mx":-1.5637913131,
    "temperature_cooling":null
  },
  {
    "temperature_heating":220.69021627,
    "Mz":0.005787772,
    "My":-0.0081119772,
    "Mx":-1.1172757989,
    "temperature_cooling":null
  },
  {
    "temperature_heating":239.48758846,
    "Mz":0.0346151261,
    "My":-0.0123826621,
    "Mx":0.0542193915,
    "temperature_cooling":null
  },
  {
    "temperature_heating":262.9556697,
    "Mz":0.0431033855,
    "My":-0.0026072378,
    "Mx":0.0362074391,
    "temperature_cooling":null
  },
  {
    "temperature_heating":279.64865294,
    "Mz":0.0516194278,
    "My":-0.0085211021,
    "Mx":0.0634857411,
    "temperature_cooling":null
  },
  {
    "temperature_heating":299.61971458,
    "Mz":0.0433889428,
    "My":-0.0044558305,
    "Mx":0.0321332169,
    "temperature_cooling":null
  },
  {
    "temperature_heating":319.90826138,
    "Mz":0.0852049249,
    "My":0.0013190334,
    "Mx":0.0658366613,
    "temperature_cooling":null
  },
  {
    "temperature_heating":337.56584159,
    "Mz":0.0552614864,
    "My":0.0030462774,
    "Mx":0.0878378959,
    "temperature_cooling":null
  },
  {
    "temperature_heating":360.16279043,
    "Mz":0.0696418125,
    "My":-0.0189193308,
    "Mx":0.0330808426,
    "temperature_cooling":null
  },
  {
    "temperature_heating":378.54257284,
    "Mz":0.0209902896,
    "My":-0.0386398166,
    "Mx":0.0585426397,
    "temperature_cooling":null
  },
  {
    "temperature_heating":null,
    "Mz":-0.0500347473,
    "My":-0.0071748441,
    "Mx":-0.0018393146,
    "temperature_cooling":404.49377477
  },
  {
    "temperature_heating":null,
    "Mz":-0.048266672,
    "My":-0.0482897887,
    "Mx":-0.0796231711,
    "temperature_cooling":389.89188688
  },
  {
    "temperature_heating":null,
    "Mz":-0.0010683145,
    "My":0.0074760854,
    "Mx":-0.0564458053,
    "temperature_cooling":379.00823868
  },
  {
    "temperature_heating":null,
    "Mz":0.031057903,
    "My":-0.0163974483,
    "Mx":-0.0282247073,
    "temperature_cooling":371.55509276
  },
  {
    "temperature_heating":null,
    "Mz":0.0214384234,
    "My":0.0075520972,
    "Mx":-0.086019532,
    "temperature_cooling":355.71261991
  },
  {
    "temperature_heating":null,
    "Mz":-0.0885661713,
    "My":-0.0410271647,
    "Mx":-0.0783481384,
    "temperature_cooling":348.82047757
  },
  {
    "temperature_heating":null,
    "Mz":-0.05763492,
    "My":-0.0252264097,
    "Mx":-0.0587736908,
    "temperature_cooling":339.95560732
  },
  {
    "temperature_heating":null,
    "Mz":-0.049569104,
    "My":0.019195395,
    "Mx":-0.057408205,
    "temperature_cooling":329.58751516
  },
  {
    "temperature_heating":null,
    "Mz":-0.0605305742,
    "My":0.0081492661,
    "Mx":-0.0561083902,
    "temperature_cooling":320.56855512
  },
  {
    "temperature_heating":null,
    "Mz":-0.0555655678,
    "My":0.0040415772,
    "Mx":-0.0213563587,
    "temperature_cooling":309.54217601
  },
  {
    "temperature_heating":null,
    "Mz":-0.028764004,
    "My":0.0211604772,
    "Mx":-0.0367348889,
    "temperature_cooling":298.79739693
  },
  {
    "temperature_heating":null,
    "Mz":-0.0444461561,
    "My":-0.0209573942,
    "Mx":-0.0713048064,
    "temperature_cooling":289.582598
  },
  {
    "temperature_heating":null,
    "Mz":-0.061060229,
    "My":0.0129864786,
    "Mx":-0.0382567231,
    "temperature_cooling":281.16707722
  },
  {
    "temperature_heating":null,
    "Mz":0.0072287498,
    "My":-0.0137297181,
    "Mx":-0.0470114397,
    "temperature_cooling":268.99114075
  },
  {
    "temperature_heating":null,
    "Mz":-0.0327804287,
    "My":0.008758618,
    "Mx":-0.0507658937,
    "temperature_cooling":263.29592364
  },
  {
    "temperature_heating":null,
    "Mz":-0.0421821217,
    "My":-0.0037209145,
    "Mx":-0.0524375726,
    "temperature_cooling":249.94776311
  },
  {
    "temperature_heating":null,
    "Mz":-0.0498933569,
    "My":0.001696263,
    "Mx":-0.0501943319,
    "temperature_cooling":239.9863776
  },
  {
    "temperature_heating":null,
    "Mz":-0.0414245878,
    "My":0.0213498213,
    "Mx":-0.0554668425,
    "temperature_cooling":230.20272868
  },
  {
    "temperature_heating":null,
    "Mz":-0.0179944941,
    "My":-0.0041108794,
    "Mx":-0.036427544,
    "temperature_cooling":221.45248692
  },
  {
    "temperature_heating":null,
    "Mz":-0.0263639003,
    "My":-0.0062850881,
    "Mx":-0.0502928503,
    "temperature_cooling":209.59457516
  },
  {
    "temperature_heating":null,
    "Mz":-0.039429023,
    "My":0.0011045231,
    "Mx":-0.0554421996,
    "temperature_cooling":198.83622784
  },
  {
    "temperature_heating":null,
    "Mz":-0.0308402497,
    "My":-0.0174544193,
    "Mx":-0.0497207043,
    "temperature_cooling":191.12151385
  },
  {
    "temperature_heating":null,
    "Mz":-0.028465903,
    "My":0.0088886318,
    "Mx":-0.0743491788,
    "temperature_cooling":179.19715152
  },
  {
    "temperature_heating":null,
    "Mz":-0.0339258446,
    "My":-0.0027967494,
    "Mx":-0.0541466794,
    "temperature_cooling":169.72461905
  },
  {
    "temperature_heating":null,
    "Mz":-0.0294684635,
    "My":-0.0061989726,
    "Mx":-0.057271147,
    "temperature_cooling":161.51153767
  },
  {
    "temperature_heating":null,
    "Mz":-0.0455642041,
    "My":0.0115329107,
    "Mx":-0.0557684918,
    "temperature_cooling":151.21553497
  },
  {
    "temperature_heating":null,
    "Mz":-0.0451538587,
    "My":-0.002981572,
    "Mx":-0.0547495683,
    "temperature_cooling":139.84202162
  },
  {
    "temperature_heating":null,
    "Mz":-0.0401871781,
    "My":0.0107893185,
    "Mx":-0.076474891,
    "temperature_cooling":130.61616675
  },
  {
    "temperature_heating":null,
    "Mz":-0.0297176081,
    "My":-0.0105784194,
    "Mx":-0.0564993748,
    "temperature_cooling":120.07539251
  },
  {
    "temperature_heating":null,
    "Mz":-0.0332800662,
    "My":-0.0195054346,
    "Mx":-0.0352003777,
    "temperature_cooling":110.39350774
  },
  {
    "temperature_heating":null,
    "Mz":-0.042484412,
    "My":-0.017297622,
    "Mx":-0.0412797175,
    "temperature_cooling":100.64342303
  },
  {
    "temperature_heating":null,
    "Mz":-0.0516551818,
    "My":0.0055777185,
    "Mx":-0.0532808402,
    "temperature_cooling":90.51917417
  },
  {
    "temperature_heating":null,
    "Mz":-0.0421819331,
    "My":-0.0020047114,
    "Mx":-0.051105483,
    "temperature_cooling":80.197305132
  },
  {
    "temperature_heating":null,
    "Mz":-0.0367338455,
    "My":-0.0016315077,
    "Mx":-0.040648382,
    "temperature_cooling":70.669772086
  },
  {
    "temperature_heating":null,
    "Mz":-0.0390567807,
    "My":-0.0078427562,
    "Mx":-0.0549688282,
    "temperature_cooling":60.766839571
  },
  {
    "temperature_heating":null,
    "Mz":-0.0365333069,
    "My":-0.004902752,
    "Mx":-0.0592122183,
    "temperature_cooling":50.85112152
  },
  {
    "temperature_heating":null,
    "Mz":-0.0417932805,
    "My":-0.0087603642,
    "Mx":-0.0483369239,
    "temperature_cooling":41.06959606
  },
  {
    "temperature_heating":null,
    "Mz":-0.0401831192,
    "My":-0.0110692295,
    "Mx":-0.0460421027,
    "temperature_cooling":31.043244485
  },
  {
    "temperature_heating":null,
    "Mz":-0.0361245101,
    "My":-0.0089982228,
    "Mx":-0.0468154592,
    "temperature_cooling":20.857001848
  },
  {
    "temperature_heating":null,
    "Mz":-0.0374033627,
    "My":-0.0066134902,
    "Mx":-0.051367108,
    "temperature_cooling":10.960209075
  }
]
