# Supplementary material for: A morphotropic phase boundary in MA1−xFAxPbI3: linking structure, dynamics, and electronic properties
Source: Nat Commun. 2025 Oct 2;16:8775. doi: 10.1038/s41467-025-64526-4 (PMC12491417; doi:10.1038/s41467-025-64526-4)
Supplement: Supplementary file 3 — Source Data [file 41467_2025_64526_MOESM3_ESM.zip › data_figures/2e.json]

[
  {
    "temperature_cooling":348.94133887,
    "alat":null,
    "blat":null,
    "temperature_heating":null
  },
  {
    "temperature_cooling":333.36779262,
    "alat":6.3512681584,
    "blat":6.3509832746,
    "temperature_heating":null
  },
  {
    "temperature_cooling":314.93014944,
    "alat":6.3437531553,
    "blat":6.3412008915,
    "temperature_heating":null
  },
  {
    "temperature_cooling":297.84299205,
    "alat":6.3538734524,
    "blat":6.3253764433,
    "temperature_heating":null
  },
  {
    "temperature_cooling":279.35528186,
    "alat":6.3538135006,
    "blat":6.3148496098,
    "temperature_heating":null
  },
  {
    "temperature_cooling":262.40344186,
    "alat":6.3547826122,
    "blat":6.3038561131,
    "temperature_heating":null
  },
  {
    "temperature_cooling":244.49332446,
    "alat":6.3523503865,
    "blat":6.2946518153,
    "temperature_heating":null
  },
  {
    "temperature_cooling":229.5695005,
    "alat":6.3517869947,
    "blat":6.2857948128,
    "temperature_heating":null
  },
  {
    "temperature_cooling":211.60609477,
    "alat":6.347388101,
    "blat":6.2816424682,
    "temperature_heating":null
  },
  {
    "temperature_cooling":194.2229249,
    "alat":6.3478256577,
    "blat":6.2734723773,
    "temperature_heating":null
  },
  {
    "temperature_cooling":175.88252336,
    "alat":6.3458003738,
    "blat":6.2654186045,
    "temperature_heating":null
  },
  {
    "temperature_cooling":156.64437341,
    "alat":6.3463273471,
    "blat":6.2600027661,
    "temperature_heating":null
  },
  {
    "temperature_cooling":141.08256653,
    "alat":6.3424791824,
    "blat":6.2536403457,
    "temperature_heating":null
  },
  {
    "temperature_cooling":122.97556667,
    "alat":6.3387143087,
    "blat":6.2446761682,
    "temperature_heating":null
  },
  {
    "temperature_cooling":105.60450124,
    "alat":6.3358912275,
    "blat":6.2369332599,
    "temperature_heating":null
  },
  {
    "temperature_cooling":88.302122414,
    "alat":6.3339921657,
    "blat":6.2283810548,
    "temperature_heating":null
  },
  {
    "temperature_cooling":70.50492153,
    "alat":6.332196671,
    "blat":6.2226167637,
    "temperature_heating":null
  },
  {
    "temperature_cooling":53.401945892,
    "alat":6.3311105805,
    "blat":6.2163478148,
    "temperature_heating":null
  },
  {
    "temperature_cooling":36.206972142,
    "alat":6.3301708139,
    "blat":6.2123057269,
    "temperature_heating":null
  },
  {
    "temperature_cooling":18.368253512,
    "alat":6.3295857961,
    "blat":6.2077048291,
    "temperature_heating":null
  },
  {
    "temperature_cooling":null,
    "alat":null,
    "blat":null,
    "temperature_heating":1.1267155577
  },
  {
    "temperature_cooling":null,
    "alat":6.3295367926,
    "blat":6.2082756572,
    "temperature_heating":10.984449677
  },
  {
    "temperature_cooling":null,
    "alat":6.329748592,
    "blat":6.2093065299,
    "temperature_heating":20.811813676
  },
  {
    "temperature_cooling":null,
    "alat":6.3301847615,
    "blat":6.211239081,
    "temperature_heating":30.844203303
  },
  {
    "temperature_cooling":null,
    "alat":6.3309535311,
    "blat":6.2129171038,
    "temperature_heating":40.836442508
  },
  {
    "temperature_cooling":null,
    "alat":6.3300925212,
    "blat":6.2159505918,
    "temperature_heating":50.890944316
  },
  {
    "temperature_cooling":null,
    "alat":6.3307337705,
    "blat":6.2185471045,
    "temperature_heating":61.338556629
  },
  {
    "temperature_cooling":null,
    "alat":6.3318223151,
    "blat":6.2205319905,
    "temperature_heating":70.958024186
  },
  {
    "temperature_cooling":null,
    "alat":6.3338783375,
    "blat":6.2250626174,
    "temperature_heating":81.036951882
  },
  {
    "temperature_cooling":null,
    "alat":6.3335709702,
    "blat":6.2316007644,
    "temperature_heating":89.918194177
  },
  {
    "temperature_cooling":null,
    "alat":6.3356216128,
    "blat":6.2359616582,
    "temperature_heating":101.70645931
  },
  {
    "temperature_cooling":null,
    "alat":6.3365201599,
    "blat":6.2395001498,
    "temperature_heating":111.0036412
  },
  {
    "temperature_cooling":null,
    "alat":6.3378238235,
    "blat":6.2402406621,
    "temperature_heating":120.96695684
  },
  {
    "temperature_cooling":null,
    "alat":6.340285679,
    "blat":6.2465205976,
    "temperature_heating":130.86426513
  },
  {
    "temperature_cooling":null,
    "alat":6.3425250398,
    "blat":6.2529344543,
    "temperature_heating":140.87695757
  },
  {
    "temperature_cooling":null,
    "alat":6.3443335434,
    "blat":6.2552895267,
    "temperature_heating":148.80939734
  },
  {
    "temperature_cooling":null,
    "alat":6.3456950288,
    "blat":6.259726855,
    "temperature_heating":161.23783388
  },
  {
    "temperature_cooling":null,
    "alat":6.3454711828,
    "blat":6.2651757697,
    "temperature_heating":170.82020823
  },
  {
    "temperature_cooling":null,
    "alat":6.3477244464,
    "blat":6.2679594524,
    "temperature_heating":180.93117779
  },
  {
    "temperature_cooling":null,
    "alat":6.3484297569,
    "blat":6.270915341,
    "temperature_heating":189.73451906
  },
  {
    "temperature_cooling":null,
    "alat":6.3497754946,
    "blat":6.2752332929,
    "temperature_heating":198.40737508
  },
  {
    "temperature_cooling":null,
    "alat":6.3509150871,
    "blat":6.2765593402,
    "temperature_heating":208.72329784
  },
  {
    "temperature_cooling":null,
    "alat":6.3494921636,
    "blat":6.2854973064,
    "temperature_heating":221.8608727
  },
  {
    "temperature_cooling":null,
    "alat":6.3476073809,
    "blat":6.290216112,
    "temperature_heating":231.29836938
  },
  {
    "temperature_cooling":null,
    "alat":6.3498302208,
    "blat":6.2937422462,
    "temperature_heating":242.20393201
  },
  {
    "temperature_cooling":null,
    "alat":6.3501353232,
    "blat":6.3014709959,
    "temperature_heating":249.70112133
  },
  {
    "temperature_cooling":null,
    "alat":6.3545511363,
    "blat":6.3020566907,
    "temperature_heating":259.76734265
  },
  {
    "temperature_cooling":null,
    "alat":6.3545849157,
    "blat":6.3051505366,
    "temperature_heating":271.13854548
  },
  {
    "temperature_cooling":null,
    "alat":6.3569763602,
    "blat":6.3126789103,
    "temperature_heating":281.1901031
  },
  {
    "temperature_cooling":null,
    "alat":6.3543985919,
    "blat":6.3184887417,
    "temperature_heating":290.63472329
  },
  {
    "temperature_cooling":null,
    "alat":6.353622212,
    "blat":6.3275819915,
    "temperature_heating":300.28178987
  },
  {
    "temperature_cooling":null,
    "alat":6.3513982755,
    "blat":6.335271692,
    "temperature_heating":311.72251551
  },
  {
    "temperature_cooling":null,
    "alat":6.3422688936,
    "blat":6.3515034738,
    "temperature_heating":321.70786919
  },
  {
    "temperature_cooling":null,
    "alat":6.3515965039,
    "blat":6.3495546131,
    "temperature_heating":330.54432219
  },
  {
    "temperature_cooling":null,
    "alat":6.3522692192,
    "blat":6.3570678892,
    "temperature_heating":340.598051
  },
  {
    "temperature_cooling":null,
    "alat":6.3547445416,
    "blat":6.3530015311,
    "temperature_heating":349.87515538
  },
  {
    "temperature_cooling":null,
    "alat":6.3584670518,
    "blat":6.3568953357,
    "temperature_heating":358.30813416
  },
  {
    "temperature_cooling":null,
    "alat":6.3612145097,
    "blat":6.3559082023,
    "temperature_heating":369.68083118
  },
  {
    "temperature_cooling":null,
    "alat":6.3622902825,
    "blat":6.3622073484,
    "temperature_heating":377.18619142
  },
  {
    "temperature_cooling":null,
    "alat":6.3646205753,
    "blat":6.3600282127,
    "temperature_heating":393.06013263
  }
]
