# Supplementary material for: A morphotropic phase boundary in MA1−xFAxPbI3: linking structure, dynamics, and electronic properties
Source: Nat Commun. 2025 Oct 2;16:8775. doi: 10.1038/s41467-025-64526-4 (PMC12491417; doi:10.1038/s41467-025-64526-4)
Supplement: Supplementary file 3 — Source Data [file 41467_2025_64526_MOESM3_ESM.zip › data_figures/2c.json]

[
  {
    "temperature_heating":108.9767252,
    "Rz":0.85750655,
    "Ry":0.8243680671,
    "Rx":0.0316350119,
    "temperature_cooling":null
  },
  {
    "temperature_heating":21.014916889,
    "Rz":0.8836232842,
    "Ry":0.8536513087,
    "Rx":0.0309024353,
    "temperature_cooling":null
  },
  {
    "temperature_heating":41.003078982,
    "Rz":0.939779979,
    "Ry":0.8817248363,
    "Rx":0.0221079007,
    "temperature_cooling":null
  },
  {
    "temperature_heating":60.259704426,
    "Rz":0.9201634696,
    "Ry":0.8571268677,
    "Rx":0.0329230529,
    "temperature_cooling":null
  },
  {
    "temperature_heating":80.479066301,
    "Rz":0.8849807384,
    "Ry":0.8167310423,
    "Rx":0.0407356275,
    "temperature_cooling":null
  },
  {
    "temperature_heating":100.7328421,
    "Rz":0.7999680421,
    "Ry":0.7960489971,
    "Rx":0.0408839571,
    "temperature_cooling":null
  },
  {
    "temperature_heating":120.45608633,
    "Rz":0.724316876,
    "Ry":0.7938979249,
    "Rx":0.0041412125,
    "temperature_cooling":null
  },
  {
    "temperature_heating":139.95826704,
    "Rz":0.6895900672,
    "Ry":0.815616232,
    "Rx":-0.012315414,
    "temperature_cooling":null
  },
  {
    "temperature_heating":160.26233215,
    "Rz":0.6710729696,
    "Ry":0.8000304465,
    "Rx":0.0061859916,
    "temperature_cooling":null
  },
  {
    "temperature_heating":179.57257889,
    "Rz":0.6673189058,
    "Ry":0.7444590766,
    "Rx":0.0007083031,
    "temperature_cooling":null
  },
  {
    "temperature_heating":201.39424943,
    "Rz":0.5759946062,
    "Ry":0.6808053791,
    "Rx":0.0017995923,
    "temperature_cooling":null
  },
  {
    "temperature_heating":220.69021627,
    "Rz":0.2268261825,
    "Ry":0.9826630196,
    "Rx":0.0012626434,
    "temperature_cooling":null
  },
  {
    "temperature_heating":239.48758846,
    "Rz":-0.055429901,
    "Ry":1.72801743,
    "Rx":-0.0083660183,
    "temperature_cooling":null
  },
  {
    "temperature_heating":262.9556697,
    "Rz":-0.0500023603,
    "Ry":1.6815602203,
    "Rx":0.0068937485,
    "temperature_cooling":null
  },
  {
    "temperature_heating":279.64865294,
    "Rz":-0.016492137,
    "Ry":1.592599237,
    "Rx":-0.0067106589,
    "temperature_cooling":null
  },
  {
    "temperature_heating":299.61971458,
    "Rz":-0.0549415079,
    "Ry":1.5441231803,
    "Rx":0.0249810099,
    "temperature_cooling":null
  },
  {
    "temperature_heating":319.90826138,
    "Rz":-0.0755985912,
    "Ry":1.4494966006,
    "Rx":-0.0010617453,
    "temperature_cooling":null
  },
  {
    "temperature_heating":337.56584159,
    "Rz":-0.0181792306,
    "Ry":1.3456925143,
    "Rx":0.0020290267,
    "temperature_cooling":null
  },
  {
    "temperature_heating":360.16279043,
    "Rz":-0.0638677703,
    "Ry":1.1866179548,
    "Rx":-0.0127278646,
    "temperature_cooling":null
  },
  {
    "temperature_heating":378.54257284,
    "Rz":-0.1212752277,
    "Ry":0.603231002,
    "Rx":-0.0490000564,
    "temperature_cooling":null
  },
  {
    "temperature_heating":null,
    "Rz":0.124346153,
    "Ry":0.0020401159,
    "Rx":-0.1003820591,
    "temperature_cooling":404.49377477
  },
  {
    "temperature_heating":null,
    "Rz":0.1669572531,
    "Ry":-0.0517415796,
    "Rx":0.0700017072,
    "temperature_cooling":389.89188688
  },
  {
    "temperature_heating":null,
    "Rz":0.1333844593,
    "Ry":0.4406081892,
    "Rx":-0.0085089336,
    "temperature_cooling":379.00823868
  },
  {
    "temperature_heating":null,
    "Rz":0.0394979951,
    "Ry":1.1537851693,
    "Rx":0.0258461208,
    "temperature_cooling":371.55509276
  },
  {
    "temperature_heating":null,
    "Rz":0.0720298282,
    "Ry":1.2376281744,
    "Rx":-0.0134480265,
    "temperature_cooling":355.71261991
  },
  {
    "temperature_heating":null,
    "Rz":-0.036533815,
    "Ry":1.322494086,
    "Rx":-0.020599444,
    "temperature_cooling":348.82047757
  },
  {
    "temperature_heating":null,
    "Rz":-0.0013907271,
    "Ry":1.3935606379,
    "Rx":0.001675418,
    "temperature_cooling":339.95560732
  },
  {
    "temperature_heating":null,
    "Rz":0.0651553269,
    "Ry":1.4133839502,
    "Rx":0.0002266784,
    "temperature_cooling":329.58751516
  },
  {
    "temperature_heating":null,
    "Rz":0.0516907905,
    "Ry":1.4768031315,
    "Rx":-0.0048031832,
    "temperature_cooling":320.56855512
  },
  {
    "temperature_heating":null,
    "Rz":0.0358424088,
    "Ry":1.5187837964,
    "Rx":0.0097032639,
    "temperature_cooling":309.54217601
  },
  {
    "temperature_heating":null,
    "Rz":0.0527290141,
    "Ry":1.5396046577,
    "Rx":-0.0066690411,
    "temperature_cooling":298.79739693
  },
  {
    "temperature_heating":null,
    "Rz":0.0237137468,
    "Ry":1.6137386092,
    "Rx":-0.0087676229,
    "temperature_cooling":289.582598
  },
  {
    "temperature_heating":null,
    "Rz":0.0273643022,
    "Ry":1.6316272673,
    "Rx":-0.0084682423,
    "temperature_cooling":281.16707722
  },
  {
    "temperature_heating":null,
    "Rz":0.022188795,
    "Ry":1.6697361288,
    "Rx":-0.0009022722,
    "temperature_cooling":268.99114075
  },
  {
    "temperature_heating":null,
    "Rz":0.0069665406,
    "Ry":1.6809665141,
    "Rx":-0.0186385278,
    "temperature_cooling":263.29592364
  },
  {
    "temperature_heating":null,
    "Rz":0.009142846,
    "Ry":1.7195980343,
    "Rx":0.0083967322,
    "temperature_cooling":249.94776311
  },
  {
    "temperature_heating":null,
    "Rz":0.0088574052,
    "Ry":1.7256295954,
    "Rx":0.0048904728,
    "temperature_cooling":239.9863776
  },
  {
    "temperature_heating":null,
    "Rz":0.015123012,
    "Ry":1.7500357824,
    "Rx":-0.0011879719,
    "temperature_cooling":230.20272868
  },
  {
    "temperature_heating":null,
    "Rz":0.0330026153,
    "Ry":1.7844069813,
    "Rx":-0.0090836161,
    "temperature_cooling":221.45248692
  },
  {
    "temperature_heating":null,
    "Rz":0.0408108565,
    "Ry":1.8196352682,
    "Rx":0.0011488538,
    "temperature_cooling":209.59457516
  },
  {
    "temperature_heating":null,
    "Rz":0.0451598403,
    "Ry":1.8164481798,
    "Rx":-0.0094885522,
    "temperature_cooling":198.83622784
  },
  {
    "temperature_heating":null,
    "Rz":0.0089101994,
    "Ry":1.8536459715,
    "Rx":-0.0149804283,
    "temperature_cooling":191.12151385
  },
  {
    "temperature_heating":null,
    "Rz":0.0133469795,
    "Ry":1.8464360481,
    "Rx":-0.0064249397,
    "temperature_cooling":179.19715152
  },
  {
    "temperature_heating":null,
    "Rz":0.0247245436,
    "Ry":1.8726496034,
    "Rx":-0.0126997586,
    "temperature_cooling":169.72461905
  },
  {
    "temperature_heating":null,
    "Rz":0.0263228242,
    "Ry":1.8882444509,
    "Rx":0.0039752681,
    "temperature_cooling":161.51153767
  },
  {
    "temperature_heating":null,
    "Rz":0.0126549648,
    "Ry":1.8917476509,
    "Rx":0.0006519254,
    "temperature_cooling":151.21553497
  },
  {
    "temperature_heating":null,
    "Rz":0.021356043,
    "Ry":1.9175248528,
    "Rx":-0.0015635928,
    "temperature_cooling":139.84202162
  },
  {
    "temperature_heating":null,
    "Rz":0.0323911359,
    "Ry":1.9266626569,
    "Rx":-0.0243539618,
    "temperature_cooling":130.61616675
  },
  {
    "temperature_heating":null,
    "Rz":0.0197183481,
    "Ry":1.9322469084,
    "Rx":-0.0113036433,
    "temperature_cooling":120.07539251
  },
  {
    "temperature_heating":null,
    "Rz":0.0265446984,
    "Ry":1.9450219964,
    "Rx":-0.0073304956,
    "temperature_cooling":110.39350774
  },
  {
    "temperature_heating":null,
    "Rz":0.0345642116,
    "Ry":1.9558152856,
    "Rx":-0.0044577231,
    "temperature_cooling":100.64342303
  },
  {
    "temperature_heating":null,
    "Rz":0.0339247746,
    "Ry":1.9656866067,
    "Rx":-0.0035667542,
    "temperature_cooling":90.51917417
  },
  {
    "temperature_heating":null,
    "Rz":0.0355716945,
    "Ry":1.9747335117,
    "Rx":-0.0082593676,
    "temperature_cooling":80.197305132
  },
  {
    "temperature_heating":null,
    "Rz":0.0196915303,
    "Ry":1.9846379481,
    "Rx":-0.0003339896,
    "temperature_cooling":70.669772086
  },
  {
    "temperature_heating":null,
    "Rz":0.035989406,
    "Ry":1.9870512751,
    "Rx":0.0007161845,
    "temperature_cooling":60.766839571
  },
  {
    "temperature_heating":null,
    "Rz":0.0291248403,
    "Ry":1.9942484767,
    "Rx":-0.0045162737,
    "temperature_cooling":50.85112152
  },
  {
    "temperature_heating":null,
    "Rz":0.0236948885,
    "Ry":1.9966137767,
    "Rx":-0.0011422627,
    "temperature_cooling":41.06959606
  },
  {
    "temperature_heating":null,
    "Rz":0.0294478235,
    "Ry":2.0004471595,
    "Rx":0.0037327564,
    "temperature_cooling":31.043244485
  },
  {
    "temperature_heating":null,
    "Rz":0.0242655692,
    "Ry":2.0034186782,
    "Rx":-0.0040625349,
    "temperature_cooling":20.857001848
  },
  {
    "temperature_heating":null,
    "Rz":0.0335572803,
    "Ry":2.0091106175,
    "Rx":-0.0043421383,
    "temperature_cooling":10.960209075
  }
]
