# Supplementary material for: A morphotropic phase boundary in MA1−xFAxPbI3: linking structure, dynamics, and electronic properties
Source: Nat Commun. 2025 Oct 2;16:8775. doi: 10.1038/s41467-025-64526-4 (PMC12491417; doi:10.1038/s41467-025-64526-4)
Supplement: Supplementary file 3 — Source Data [file 41467_2025_64526_MOESM3_ESM.zip › data_figures/1c_nep.json]

[
  {
    "nep_energy":0.0000000073
  },
  {
    "nep_energy":2.0852349098
  },
  {
    "nep_energy":1.2065160224
  },
  {
    "nep_energy":0.730414675
  },
  {
    "nep_energy":0.6717327035
  },
  {
    "nep_energy":0.39775868
  },
  {
    "nep_energy":1.0151817198
  },
  {
    "nep_energy":2.0390325565
  },
  {
    "nep_energy":2.9245522633
  },
  {
    "nep_energy":8.364874828
  },
  {
    "nep_energy":20.0219844976
  },
  {
    "nep_energy":31.8679336858
  },
  {
    "nep_energy":44.7869711704
  },
  {
    "nep_energy":66.8753680386
  },
  {
    "nep_energy":93.6707124251
  },
  {
    "nep_energy":103.7586110494
  },
  {
    "nep_energy":112.4761283725
  },
  {
    "nep_energy":122.3577627864
  },
  {
    "nep_energy":132.737605772
  },
  {
    "nep_energy":131.7632720463
  },
  {
    "nep_energy":133.9209576533
  },
  {
    "nep_energy":144.7322734866
  },
  {
    "nep_energy":161.2323759271
  },
  {
    "nep_energy":181.5468787911
  },
  {
    "nep_energy":195.3891247699
  },
  {
    "nep_energy":202.1216735566
  },
  {
    "nep_energy":206.0167835336
  },
  {
    "nep_energy":201.6021993547
  },
  {
    "nep_energy":187.3393325889
  },
  {
    "nep_energy":171.4775634352
  },
  {
    "nep_energy":160.6884378068
  },
  {
    "nep_energy":153.9445423764
  },
  {
    "nep_energy":144.1950412525
  },
  {
    "nep_energy":122.925471718
  },
  {
    "nep_energy":88.4437823104
  },
  {
    "nep_energy":29.1871185409
  },
  {
    "nep_energy":0.0
  }
]
