# Supplementary material for: A morphotropic phase boundary in MA1−xFAxPbI3: linking structure, dynamics, and electronic properties
Source: Nat Commun. 2025 Oct 2;16:8775. doi: 10.1038/s41467-025-64526-4 (PMC12491417; doi:10.1038/s41467-025-64526-4)
Supplement: Supplementary file 3 — Source Data [file 41467_2025_64526_MOESM3_ESM.zip › data_figures/2d.json]

[
  {
    "x_1":27.0,
    "y_1":290.0,
    "x_2":-1.055408971,
    "y_2":379.6015180266,
    "x_3":-1.5831134565,
    "y_3":227.6091081594,
    "FA_frac":0.0,
    "M_overturn":460.0,
    "R_overturn":490.0
  },
  {
    "x_1":27.0,
    "y_1":185.0,
    "x_2":-0.95319594,
    "y_2":379.430660373,
    "x_3":-1.4803721928,
    "y_3":227.3424612166,
    "FA_frac":10.0,
    "M_overturn":455.0,
    "R_overturn":475.0
  },
  {
    "x_1":null,
    "y_1":null,
    "x_2":-0.850982909,
    "y_2":379.2560884156,
    "x_3":-1.3776309291,
    "y_3":227.0771998637,
    "FA_frac":30.0,
    "M_overturn":445.0,
    "R_overturn":445.0
  },
  {
    "x_1":null,
    "y_1":null,
    "x_2":-0.7487698781,
    "y_2":379.0778334307,
    "x_3":-1.2748896654,
    "y_3":226.8133175805,
    "FA_frac":50.0,
    "M_overturn":440.0,
    "R_overturn":415.0
  },
  {
    "x_1":null,
    "y_1":null,
    "x_2":-0.6465568471,
    "y_2":378.8959266949,
    "x_3":-1.1721484017,
    "y_3":226.5508078471,
    "FA_frac":70.0,
    "M_overturn":439.0,
    "R_overturn":385.0
  },
  {
    "x_1":null,
    "y_1":null,
    "x_2":-0.5443438161,
    "y_2":378.7103994846,
    "x_3":-1.069407138,
    "y_3":226.2896641434,
    "FA_frac":90.0,
    "M_overturn":443.0,
    "R_overturn":355.0
  },
  {
    "x_1":null,
    "y_1":null,
    "x_2":-0.4421307851,
    "y_2":378.5212830762,
    "x_3":-0.9666658743,
    "y_3":226.0298799492,
    "FA_frac":100.0,
    "M_overturn":445.5,
    "R_overturn":340.0
  },
  {
    "x_1":null,
    "y_1":null,
    "x_2":-0.3399177542,
    "y_2":378.3286087462,
    "x_3":-0.8639246106,
    "y_3":225.7714487445,
    "FA_frac":null,
    "M_overturn":null,
    "R_overturn":null
  },
  {
    "x_1":null,
    "y_1":null,
    "x_2":-0.2377047232,
    "y_2":378.1324077709,
    "x_3":-0.7611833469,
    "y_3":225.5143640092,
    "FA_frac":null,
    "M_overturn":null,
    "R_overturn":null
  },
  {
    "x_1":null,
    "y_1":null,
    "x_2":-0.1354916922,
    "y_2":377.932711427,
    "x_3":-0.6584420832,
    "y_3":225.2586192232,
    "FA_frac":null,
    "M_overturn":null,
    "R_overturn":null
  },
  {
    "x_1":null,
    "y_1":null,
    "x_2":-0.0332786612,
    "y_2":377.7295509908,
    "x_3":-0.5557008196,
    "y_3":225.0042078665,
    "FA_frac":null,
    "M_overturn":null,
    "R_overturn":null
  },
  {
    "x_1":null,
    "y_1":null,
    "x_2":0.0689343697,
    "y_2":377.5229577387,
    "x_3":-0.4529595559,
    "y_3":224.7511234189,
    "FA_frac":null,
    "M_overturn":null,
    "R_overturn":null
  },
  {
    "x_1":null,
    "y_1":null,
    "x_2":0.1711474007,
    "y_2":377.3129629472,
    "x_3":-0.3502182922,
    "y_3":224.4993593605,
    "FA_frac":null,
    "M_overturn":null,
    "R_overturn":null
  },
  {
    "x_1":null,
    "y_1":null,
    "x_2":0.2733604317,
    "y_2":377.0995978928,
    "x_3":-0.2474770285,
    "y_3":224.248909171,
    "FA_frac":null,
    "M_overturn":null,
    "R_overturn":null
  },
  {
    "x_1":null,
    "y_1":null,
    "x_2":0.3755734626,
    "y_2":376.8828938519,
    "x_3":-0.1447357648,
    "y_3":223.9997663305,
    "FA_frac":null,
    "M_overturn":null,
    "R_overturn":null
  },
  {
    "x_1":null,
    "y_1":null,
    "x_2":0.4777864936,
    "y_2":376.6628821009,
    "x_3":-0.0419945011,
    "y_3":223.7519243189,
    "FA_frac":null,
    "M_overturn":null,
    "R_overturn":null
  },
  {
    "x_1":null,
    "y_1":null,
    "x_2":0.5799995246,
    "y_2":376.4395939163,
    "x_3":0.0607467626,
    "y_3":223.505376616,
    "FA_frac":null,
    "M_overturn":null,
    "R_overturn":null
  },
  {
    "x_1":null,
    "y_1":null,
    "x_2":0.6822125556,
    "y_2":376.2130605746,
    "x_3":0.1634880263,
    "y_3":223.2601167018,
    "FA_frac":null,
    "M_overturn":null,
    "R_overturn":null
  },
  {
    "x_1":null,
    "y_1":null,
    "x_2":0.7844255865,
    "y_2":375.9833133521,
    "x_3":0.26622929,
    "y_3":223.0161380562,
    "FA_frac":null,
    "M_overturn":null,
    "R_overturn":null
  },
  {
    "x_1":null,
    "y_1":null,
    "x_2":0.8866386175,
    "y_2":375.7503835254,
    "x_3":0.3689705537,
    "y_3":222.7734341592,
    "FA_frac":null,
    "M_overturn":null,
    "R_overturn":null
  },
  {
    "x_1":null,
    "y_1":null,
    "x_2":0.9888516485,
    "y_2":375.5143023709,
    "x_3":0.4717118174,
    "y_3":222.5319984906,
    "FA_frac":null,
    "M_overturn":null,
    "R_overturn":null
  },
  {
    "x_1":null,
    "y_1":null,
    "x_2":1.0910646795,
    "y_2":375.275101165,
    "x_3":0.574453081,
    "y_3":222.2918245304,
    "FA_frac":null,
    "M_overturn":null,
    "R_overturn":null
  },
  {
    "x_1":null,
    "y_1":null,
    "x_2":1.1932777104,
    "y_2":375.0328111842,
    "x_3":0.6771943447,
    "y_3":222.0529057585,
    "FA_frac":null,
    "M_overturn":null,
    "R_overturn":null
  },
  {
    "x_1":null,
    "y_1":null,
    "x_2":1.2954907414,
    "y_2":374.7874637049,
    "x_3":0.7799356084,
    "y_3":221.8152356548,
    "FA_frac":null,
    "M_overturn":null,
    "R_overturn":null
  },
  {
    "x_1":null,
    "y_1":null,
    "x_2":1.3977037724,
    "y_2":374.5390900035,
    "x_3":0.8826768721,
    "y_3":221.5788076992,
    "FA_frac":null,
    "M_overturn":null,
    "R_overturn":null
  },
  {
    "x_1":null,
    "y_1":null,
    "x_2":1.4999168033,
    "y_2":374.2877213566,
    "x_3":0.9854181358,
    "y_3":221.3436153717,
    "FA_frac":null,
    "M_overturn":null,
    "R_overturn":null
  },
  {
    "x_1":null,
    "y_1":null,
    "x_2":1.6021298343,
    "y_2":374.0333890406,
    "x_3":1.0881593995,
    "y_3":221.1096521522,
    "FA_frac":null,
    "M_overturn":null,
    "R_overturn":null
  },
  {
    "x_1":null,
    "y_1":null,
    "x_2":1.7043428653,
    "y_2":373.7761243319,
    "x_3":1.1909006632,
    "y_3":220.8769115206,
    "FA_frac":null,
    "M_overturn":null,
    "R_overturn":null
  },
  {
    "x_1":null,
    "y_1":null,
    "x_2":1.8065558963,
    "y_2":373.5159585069,
    "x_3":1.2936419269,
    "y_3":220.6453869569,
    "FA_frac":null,
    "M_overturn":null,
    "R_overturn":null
  },
  {
    "x_1":null,
    "y_1":null,
    "x_2":1.9087689272,
    "y_2":373.2529228421,
    "x_3":1.3963831906,
    "y_3":220.4150719408,
    "FA_frac":null,
    "M_overturn":null,
    "R_overturn":null
  },
  {
    "x_1":null,
    "y_1":null,
    "x_2":2.0109819582,
    "y_2":372.987048614,
    "x_3":1.4991244543,
    "y_3":220.1859599525,
    "FA_frac":null,
    "M_overturn":null,
    "R_overturn":null
  },
  {
    "x_1":null,
    "y_1":null,
    "x_2":2.1131949892,
    "y_2":372.718367099,
    "x_3":1.601865718,
    "y_3":219.9580444717,
    "FA_frac":null,
    "M_overturn":null,
    "R_overturn":null
  },
  {
    "x_1":null,
    "y_1":null,
    "x_2":2.2154080202,
    "y_2":372.4469095735,
    "x_3":1.7046069817,
    "y_3":219.7313189784,
    "FA_frac":null,
    "M_overturn":null,
    "R_overturn":null
  },
  {
    "x_1":null,
    "y_1":null,
    "x_2":2.3176210511,
    "y_2":372.172707314,
    "x_3":1.8073482453,
    "y_3":219.5057769526,
    "FA_frac":null,
    "M_overturn":null,
    "R_overturn":null
  },
  {
    "x_1":null,
    "y_1":null,
    "x_2":2.4198340821,
    "y_2":371.895791597,
    "x_3":1.910089509,
    "y_3":219.2814118741,
    "FA_frac":null,
    "M_overturn":null,
    "R_overturn":null
  },
  {
    "x_1":null,
    "y_1":null,
    "x_2":2.5220471131,
    "y_2":371.6161936988,
    "x_3":2.0128307727,
    "y_3":219.0582172228,
    "FA_frac":null,
    "M_overturn":null,
    "R_overturn":null
  },
  {
    "x_1":null,
    "y_1":null,
    "x_2":2.624260144,
    "y_2":371.333944896,
    "x_3":2.1155720364,
    "y_3":218.8361864788,
    "FA_frac":null,
    "M_overturn":null,
    "R_overturn":null
  },
  {
    "x_1":null,
    "y_1":null,
    "x_2":2.726473175,
    "y_2":371.049076465,
    "x_3":2.2183133001,
    "y_3":218.6153131219,
    "FA_frac":null,
    "M_overturn":null,
    "R_overturn":null
  },
  {
    "x_1":null,
    "y_1":null,
    "x_2":2.828686206,
    "y_2":370.7616196822,
    "x_3":2.3210545638,
    "y_3":218.395590632,
    "FA_frac":null,
    "M_overturn":null,
    "R_overturn":null
  },
  {
    "x_1":null,
    "y_1":null,
    "x_2":2.930899237,
    "y_2":370.4716058241,
    "x_3":2.4237958275,
    "y_3":218.177012489,
    "FA_frac":null,
    "M_overturn":null,
    "R_overturn":null
  },
  {
    "x_1":null,
    "y_1":null,
    "x_2":3.0331122679,
    "y_2":370.1790661671,
    "x_3":2.5265370912,
    "y_3":217.959572173,
    "FA_frac":null,
    "M_overturn":null,
    "R_overturn":null
  },
  {
    "x_1":null,
    "y_1":null,
    "x_2":3.1353252989,
    "y_2":369.8840319876,
    "x_3":2.6292783549,
    "y_3":217.7432631637,
    "FA_frac":null,
    "M_overturn":null,
    "R_overturn":null
  },
  {
    "x_1":null,
    "y_1":null,
    "x_2":3.2375383299,
    "y_2":369.5865345622,
    "x_3":2.7320196186,
    "y_3":217.5280789411,
    "FA_frac":null,
    "M_overturn":null,
    "R_overturn":null
  },
  {
    "x_1":null,
    "y_1":null,
    "x_2":3.3397513609,
    "y_2":369.2866051673,
    "x_3":2.8347608823,
    "y_3":217.3140129852,
    "FA_frac":null,
    "M_overturn":null,
    "R_overturn":null
  },
  {
    "x_1":null,
    "y_1":null,
    "x_2":3.4419643918,
    "y_2":368.9842750792,
    "x_3":2.9375021459,
    "y_3":217.1010587758,
    "FA_frac":null,
    "M_overturn":null,
    "R_overturn":null
  },
  {
    "x_1":null,
    "y_1":null,
    "x_2":3.5441774228,
    "y_2":368.6795755745,
    "x_3":3.0402434096,
    "y_3":216.889209793,
    "FA_frac":null,
    "M_overturn":null,
    "R_overturn":null
  },
  {
    "x_1":null,
    "y_1":null,
    "x_2":3.6463904538,
    "y_2":368.3725379296,
    "x_3":3.1429846733,
    "y_3":216.6784595165,
    "FA_frac":null,
    "M_overturn":null,
    "R_overturn":null
  },
  {
    "x_1":null,
    "y_1":null,
    "x_2":3.7486034848,
    "y_2":368.063193421,
    "x_3":3.245725937,
    "y_3":216.4688014263,
    "FA_frac":null,
    "M_overturn":null,
    "R_overturn":null
  },
  {
    "x_1":null,
    "y_1":null,
    "x_2":3.8508165157,
    "y_2":367.7515733251,
    "x_3":3.3484672007,
    "y_3":216.2602290024,
    "FA_frac":null,
    "M_overturn":null,
    "R_overturn":null
  },
  {
    "x_1":null,
    "y_1":null,
    "x_2":3.9530295467,
    "y_2":367.4377089183,
    "x_3":3.4512084644,
    "y_3":216.0527357246,
    "FA_frac":null,
    "M_overturn":null,
    "R_overturn":null
  },
  {
    "x_1":null,
    "y_1":null,
    "x_2":4.0552425777,
    "y_2":367.1216314771,
    "x_3":3.5539497281,
    "y_3":215.8463150729,
    "FA_frac":null,
    "M_overturn":null,
    "R_overturn":null
  },
  {
    "x_1":null,
    "y_1":null,
    "x_2":4.1574556086,
    "y_2":366.8033722779,
    "x_3":3.6566909918,
    "y_3":215.6409605272,
    "FA_frac":null,
    "M_overturn":null,
    "R_overturn":null
  },
  {
    "x_1":null,
    "y_1":null,
    "x_2":4.2596686396,
    "y_2":366.4829625973,
    "x_3":3.7594322555,
    "y_3":215.4366655675,
    "FA_frac":null,
    "M_overturn":null,
    "R_overturn":null
  },
  {
    "x_1":null,
    "y_1":null,
    "x_2":4.3618816706,
    "y_2":366.1604337116,
    "x_3":3.8621735192,
    "y_3":215.2334236735,
    "FA_frac":null,
    "M_overturn":null,
    "R_overturn":null
  },
  {
    "x_1":null,
    "y_1":null,
    "x_2":4.4640947016,
    "y_2":365.8358168972,
    "x_3":3.9649147829,
    "y_3":215.0312283254,
    "FA_frac":null,
    "M_overturn":null,
    "R_overturn":null
  },
  {
    "x_1":null,
    "y_1":null,
    "x_2":4.5663077325,
    "y_2":365.5091434307,
    "x_3":4.0676560465,
    "y_3":214.8300730029,
    "FA_frac":null,
    "M_overturn":null,
    "R_overturn":null
  },
  {
    "x_1":null,
    "y_1":null,
    "x_2":4.6685207635,
    "y_2":365.1804445884,
    "x_3":4.1703973102,
    "y_3":214.6299511861,
    "FA_frac":null,
    "M_overturn":null,
    "R_overturn":null
  },
  {
    "x_1":null,
    "y_1":null,
    "x_2":4.7707337945,
    "y_2":364.8497516469,
    "x_3":4.2731385739,
    "y_3":214.4308563547,
    "FA_frac":null,
    "M_overturn":null,
    "R_overturn":null
  },
  {
    "x_1":null,
    "y_1":null,
    "x_2":4.8729468255,
    "y_2":364.5170958825,
    "x_3":4.3758798376,
    "y_3":214.2327819888,
    "FA_frac":null,
    "M_overturn":null,
    "R_overturn":null
  },
  {
    "x_1":null,
    "y_1":null,
    "x_2":4.9751598564,
    "y_2":364.1825085718,
    "x_3":4.4786211013,
    "y_3":214.0357215683,
    "FA_frac":null,
    "M_overturn":null,
    "R_overturn":null
  },
  {
    "x_1":null,
    "y_1":null,
    "x_2":5.0773728874,
    "y_2":363.8460209911,
    "x_3":4.581362365,
    "y_3":213.8396685731,
    "FA_frac":null,
    "M_overturn":null,
    "R_overturn":null
  },
  {
    "x_1":null,
    "y_1":null,
    "x_2":5.1795859184,
    "y_2":363.507664417,
    "x_3":4.6841036287,
    "y_3":213.6446164831,
    "FA_frac":null,
    "M_overturn":null,
    "R_overturn":null
  },
  {
    "x_1":null,
    "y_1":null,
    "x_2":5.2817989493,
    "y_2":363.1674701257,
    "x_3":4.7868448924,
    "y_3":213.4505587782,
    "FA_frac":null,
    "M_overturn":null,
    "R_overturn":null
  },
  {
    "x_1":null,
    "y_1":null,
    "x_2":5.3840119803,
    "y_2":362.8254693939,
    "x_3":4.8895861561,
    "y_3":213.2574889384,
    "FA_frac":null,
    "M_overturn":null,
    "R_overturn":null
  },
  {
    "x_1":null,
    "y_1":null,
    "x_2":5.4862250113,
    "y_2":362.481693498,
    "x_3":4.9923274198,
    "y_3":213.0654004435,
    "FA_frac":null,
    "M_overturn":null,
    "R_overturn":null
  },
  {
    "x_1":null,
    "y_1":null,
    "x_2":5.5884380423,
    "y_2":362.1361737143,
    "x_3":5.0950686835,
    "y_3":212.8742867735,
    "FA_frac":null,
    "M_overturn":null,
    "R_overturn":null
  },
  {
    "x_1":null,
    "y_1":null,
    "x_2":5.6906510732,
    "y_2":361.7889413194,
    "x_3":5.1978099472,
    "y_3":212.6841414084,
    "FA_frac":null,
    "M_overturn":null,
    "R_overturn":null
  },
  {
    "x_1":null,
    "y_1":null,
    "x_2":5.7928641042,
    "y_2":361.4400275897,
    "x_3":5.3005512108,
    "y_3":212.494957828,
    "FA_frac":null,
    "M_overturn":null,
    "R_overturn":null
  },
  {
    "x_1":null,
    "y_1":null,
    "x_2":5.8950771352,
    "y_2":361.0894638016,
    "x_3":5.4032924745,
    "y_3":212.3067295122,
    "FA_frac":null,
    "M_overturn":null,
    "R_overturn":null
  },
  {
    "x_1":null,
    "y_1":null,
    "x_2":5.9972901662,
    "y_2":360.7372812316,
    "x_3":5.5060337382,
    "y_3":212.119449941,
    "FA_frac":null,
    "M_overturn":null,
    "R_overturn":null
  },
  {
    "x_1":null,
    "y_1":null,
    "x_2":6.0995031971,
    "y_2":360.3835111561,
    "x_3":5.6087750019,
    "y_3":211.9331125944,
    "FA_frac":null,
    "M_overturn":null,
    "R_overturn":null
  },
  {
    "x_1":null,
    "y_1":null,
    "x_2":6.2017162281,
    "y_2":360.0281848517,
    "x_3":5.7115162656,
    "y_3":211.7477109521,
    "FA_frac":null,
    "M_overturn":null,
    "R_overturn":null
  },
  {
    "x_1":null,
    "y_1":null,
    "x_2":6.3039292591,
    "y_2":359.6713335946,
    "x_3":5.8142575293,
    "y_3":211.5632384942,
    "FA_frac":null,
    "M_overturn":null,
    "R_overturn":null
  },
  {
    "x_1":null,
    "y_1":null,
    "x_2":6.40614229,
    "y_2":359.3129886614,
    "x_3":5.916998793,
    "y_3":211.3796887005,
    "FA_frac":null,
    "M_overturn":null,
    "R_overturn":null
  },
  {
    "x_1":null,
    "y_1":null,
    "x_2":6.508355321,
    "y_2":358.9531813286,
    "x_3":6.0197400567,
    "y_3":211.197055051,
    "FA_frac":null,
    "M_overturn":null,
    "R_overturn":null
  },
  {
    "x_1":null,
    "y_1":null,
    "x_2":6.610568352,
    "y_2":358.5919428725,
    "x_3":6.1224813204,
    "y_3":211.0153310256,
    "FA_frac":null,
    "M_overturn":null,
    "R_overturn":null
  },
  {
    "x_1":null,
    "y_1":null,
    "x_2":6.712781383,
    "y_2":358.2293045696,
    "x_3":6.2252225841,
    "y_3":210.8345101043,
    "FA_frac":null,
    "M_overturn":null,
    "R_overturn":null
  },
  {
    "x_1":null,
    "y_1":null,
    "x_2":6.8149944139,
    "y_2":357.8652976964,
    "x_3":6.3279638478,
    "y_3":210.6545857669,
    "FA_frac":null,
    "M_overturn":null,
    "R_overturn":null
  },
  {
    "x_1":null,
    "y_1":null,
    "x_2":6.9172074449,
    "y_2":357.4999535293,
    "x_3":6.4307051114,
    "y_3":210.4755514933,
    "FA_frac":null,
    "M_overturn":null,
    "R_overturn":null
  },
  {
    "x_1":null,
    "y_1":null,
    "x_2":7.0194204759,
    "y_2":357.1333033447,
    "x_3":6.5334463751,
    "y_3":210.2974007636,
    "FA_frac":null,
    "M_overturn":null,
    "R_overturn":null
  },
  {
    "x_1":null,
    "y_1":null,
    "x_2":7.1216335069,
    "y_2":356.7653784192,
    "x_3":6.6361876388,
    "y_3":210.1201270575,
    "FA_frac":null,
    "M_overturn":null,
    "R_overturn":null
  },
  {
    "x_1":null,
    "y_1":null,
    "x_2":7.2238465378,
    "y_2":356.3962100291,
    "x_3":6.7389289025,
    "y_3":209.9437238551,
    "FA_frac":null,
    "M_overturn":null,
    "R_overturn":null
  },
  {
    "x_1":null,
    "y_1":null,
    "x_2":7.3260595688,
    "y_2":356.0258294509,
    "x_3":6.8416701662,
    "y_3":209.7681846362,
    "FA_frac":null,
    "M_overturn":null,
    "R_overturn":null
  },
  {
    "x_1":null,
    "y_1":null,
    "x_2":7.4282725998,
    "y_2":355.654267961,
    "x_3":6.9444114299,
    "y_3":209.5935028808,
    "FA_frac":null,
    "M_overturn":null,
    "R_overturn":null
  },
  {
    "x_1":null,
    "y_1":null,
    "x_2":7.5304856307,
    "y_2":355.2815568359,
    "x_3":7.0471526936,
    "y_3":209.4196720688,
    "FA_frac":null,
    "M_overturn":null,
    "R_overturn":null
  },
  {
    "x_1":null,
    "y_1":null,
    "x_2":7.6326986617,
    "y_2":354.9077273521,
    "x_3":7.1498939573,
    "y_3":209.24668568,
    "FA_frac":null,
    "M_overturn":null,
    "R_overturn":null
  },
  {
    "x_1":null,
    "y_1":null,
    "x_2":7.7349116927,
    "y_2":354.532810786,
    "x_3":7.252635221,
    "y_3":209.0745371946,
    "FA_frac":null,
    "M_overturn":null,
    "R_overturn":null
  },
  {
    "x_1":null,
    "y_1":null,
    "x_2":7.8371247237,
    "y_2":354.156838414,
    "x_3":7.3553764847,
    "y_3":208.9032200922,
    "FA_frac":null,
    "M_overturn":null,
    "R_overturn":null
  },
  {
    "x_1":null,
    "y_1":null,
    "x_2":7.9393377546,
    "y_2":353.7798415125,
    "x_3":7.4581177484,
    "y_3":208.732727853,
    "FA_frac":null,
    "M_overturn":null,
    "R_overturn":null
  },
  {
    "x_1":null,
    "y_1":null,
    "x_2":8.0415507856,
    "y_2":353.4018513581,
    "x_3":7.560859012,
    "y_3":208.5630539567,
    "FA_frac":null,
    "M_overturn":null,
    "R_overturn":null
  },
  {
    "x_1":null,
    "y_1":null,
    "x_2":8.1437638166,
    "y_2":353.0228992272,
    "x_3":7.6636002757,
    "y_3":208.3941918834,
    "FA_frac":null,
    "M_overturn":null,
    "R_overturn":null
  },
  {
    "x_1":null,
    "y_1":null,
    "x_2":8.2459768476,
    "y_2":352.6430163962,
    "x_3":7.7663415394,
    "y_3":208.2261351128,
    "FA_frac":null,
    "M_overturn":null,
    "R_overturn":null
  },
  {
    "x_1":null,
    "y_1":null,
    "x_2":8.3481898785,
    "y_2":352.2622341415,
    "x_3":7.8690828031,
    "y_3":208.0588771251,
    "FA_frac":null,
    "M_overturn":null,
    "R_overturn":null
  },
  {
    "x_1":null,
    "y_1":null,
    "x_2":8.4504029095,
    "y_2":351.8805837397,
    "x_3":7.9718240668,
    "y_3":207.8924114,
    "FA_frac":null,
    "M_overturn":null,
    "R_overturn":null
  },
  {
    "x_1":null,
    "y_1":null,
    "x_2":8.5526159405,
    "y_2":351.4980964671,
    "x_3":8.0745653305,
    "y_3":207.7267314175,
    "FA_frac":null,
    "M_overturn":null,
    "R_overturn":null
  },
  {
    "x_1":null,
    "y_1":null,
    "x_2":8.6548289715,
    "y_2":351.1148036003,
    "x_3":8.1773065942,
    "y_3":207.5618306575,
    "FA_frac":null,
    "M_overturn":null,
    "R_overturn":null
  },
  {
    "x_1":null,
    "y_1":null,
    "x_2":8.7570420024,
    "y_2":350.7307364156,
    "x_3":8.2800478579,
    "y_3":207.3977026,
    "FA_frac":null,
    "M_overturn":null,
    "R_overturn":null
  },
  {
    "x_1":null,
    "y_1":null,
    "x_2":8.8592550334,
    "y_2":350.3459261895,
    "x_3":8.3827891216,
    "y_3":207.2343407249,
    "FA_frac":null,
    "M_overturn":null,
    "R_overturn":null
  },
  {
    "x_1":null,
    "y_1":null,
    "x_2":8.9614680644,
    "y_2":349.9604041984,
    "x_3":8.4855303853,
    "y_3":207.071738512,
    "FA_frac":null,
    "M_overturn":null,
    "R_overturn":null
  },
  {
    "x_1":null,
    "y_1":null,
    "x_2":9.0636810953,
    "y_2":349.5742017188,
    "x_3":8.588271649,
    "y_3":206.9098894413,
    "FA_frac":null,
    "M_overturn":null,
    "R_overturn":null
  },
  {
    "x_1":null,
    "y_1":null,
    "x_2":9.1658941263,
    "y_2":349.1873500272,
    "x_3":8.6910129126,
    "y_3":206.7487869927,
    "FA_frac":null,
    "M_overturn":null,
    "R_overturn":null
  },
  {
    "x_1":null,
    "y_1":null,
    "x_2":9.2681071573,
    "y_2":348.7998804,
    "x_3":8.7937541763,
    "y_3":206.5884246462,
    "FA_frac":null,
    "M_overturn":null,
    "R_overturn":null
  },
  {
    "x_1":null,
    "y_1":null,
    "x_2":9.3703201883,
    "y_2":348.4118241136,
    "x_3":8.89649544,
    "y_3":206.4287958816,
    "FA_frac":null,
    "M_overturn":null,
    "R_overturn":null
  },
  {
    "x_1":null,
    "y_1":null,
    "x_2":9.4725332192,
    "y_2":348.0232124445,
    "x_3":8.9992367037,
    "y_3":206.269894179,
    "FA_frac":null,
    "M_overturn":null,
    "R_overturn":null
  },
  {
    "x_1":null,
    "y_1":null,
    "x_2":9.5747462502,
    "y_2":347.6340766691,
    "x_3":9.1019779674,
    "y_3":206.1117130181,
    "FA_frac":null,
    "M_overturn":null,
    "R_overturn":null
  },
  {
    "x_1":null,
    "y_1":null,
    "x_2":9.6769592812,
    "y_2":347.244448064,
    "x_3":9.2047192311,
    "y_3":205.954245879,
    "FA_frac":null,
    "M_overturn":null,
    "R_overturn":null
  },
  {
    "x_1":null,
    "y_1":null,
    "x_2":9.7791723122,
    "y_2":346.8543579054,
    "x_3":9.3074604948,
    "y_3":205.7974862415,
    "FA_frac":null,
    "M_overturn":null,
    "R_overturn":null
  },
  {
    "x_1":null,
    "y_1":null,
    "x_2":9.8813853431,
    "y_2":346.4638374699,
    "x_3":9.4102017585,
    "y_3":205.6414275856,
    "FA_frac":null,
    "M_overturn":null,
    "R_overturn":null
  },
  {
    "x_1":null,
    "y_1":null,
    "x_2":9.9835983741,
    "y_2":346.0729180339,
    "x_3":9.5129430222,
    "y_3":205.4860633911,
    "FA_frac":null,
    "M_overturn":null,
    "R_overturn":null
  },
  {
    "x_1":null,
    "y_1":null,
    "x_2":10.0858114051,
    "y_2":345.6816308739,
    "x_3":9.6156842859,
    "y_3":205.3313871381,
    "FA_frac":null,
    "M_overturn":null,
    "R_overturn":null
  },
  {
    "x_1":null,
    "y_1":null,
    "x_2":10.188024436,
    "y_2":345.2900072663,
    "x_3":9.7184255496,
    "y_3":205.1773923064,
    "FA_frac":null,
    "M_overturn":null,
    "R_overturn":null
  },
  {
    "x_1":null,
    "y_1":null,
    "x_2":10.290237467,
    "y_2":344.8980784876,
    "x_3":9.8211668133,
    "y_3":205.024072376,
    "FA_frac":null,
    "M_overturn":null,
    "R_overturn":null
  },
  {
    "x_1":null,
    "y_1":null,
    "x_2":10.392450498,
    "y_2":344.5058758141,
    "x_3":9.9239080769,
    "y_3":204.8714208267,
    "FA_frac":null,
    "M_overturn":null,
    "R_overturn":null
  },
  {
    "x_1":null,
    "y_1":null,
    "x_2":10.494663529,
    "y_2":344.1134305225,
    "x_3":10.0266493406,
    "y_3":204.7194311385,
    "FA_frac":null,
    "M_overturn":null,
    "R_overturn":null
  },
  {
    "x_1":null,
    "y_1":null,
    "x_2":10.5968765599,
    "y_2":343.720773889,
    "x_3":10.1293906043,
    "y_3":204.5680967914,
    "FA_frac":null,
    "M_overturn":null,
    "R_overturn":null
  },
  {
    "x_1":null,
    "y_1":null,
    "x_2":10.6990895909,
    "y_2":343.3279371902,
    "x_3":10.232131868,
    "y_3":204.4174112651,
    "FA_frac":null,
    "M_overturn":null,
    "R_overturn":null
  },
  {
    "x_1":null,
    "y_1":null,
    "x_2":10.8013026219,
    "y_2":342.9349517024,
    "x_3":10.3348731317,
    "y_3":204.2673680398,
    "FA_frac":null,
    "M_overturn":null,
    "R_overturn":null
  },
  {
    "x_1":null,
    "y_1":null,
    "x_2":10.9035156529,
    "y_2":342.5418487023,
    "x_3":10.4376143954,
    "y_3":204.1179605952,
    "FA_frac":null,
    "M_overturn":null,
    "R_overturn":null
  },
  {
    "x_1":null,
    "y_1":null,
    "x_2":11.0057286838,
    "y_2":342.1486594661,
    "x_3":10.5403556591,
    "y_3":203.9691824113,
    "FA_frac":null,
    "M_overturn":null,
    "R_overturn":null
  },
  {
    "x_1":null,
    "y_1":null,
    "x_2":11.1079417148,
    "y_2":341.7554152703,
    "x_3":10.6430969228,
    "y_3":203.821026968,
    "FA_frac":null,
    "M_overturn":null,
    "R_overturn":null
  },
  {
    "x_1":null,
    "y_1":null,
    "x_2":11.2101547458,
    "y_2":341.3621473914,
    "x_3":10.7458381865,
    "y_3":203.6734877453,
    "FA_frac":null,
    "M_overturn":null,
    "R_overturn":null
  },
  {
    "x_1":null,
    "y_1":null,
    "x_2":11.3123677767,
    "y_2":340.9688871059,
    "x_3":10.8485794502,
    "y_3":203.526558223,
    "FA_frac":null,
    "M_overturn":null,
    "R_overturn":null
  },
  {
    "x_1":null,
    "y_1":null,
    "x_2":11.4145808077,
    "y_2":340.5756656901,
    "x_3":10.9513207139,
    "y_3":203.3802318811,
    "FA_frac":null,
    "M_overturn":null,
    "R_overturn":null
  },
  {
    "x_1":null,
    "y_1":null,
    "x_2":11.5167938387,
    "y_2":340.1825144206,
    "x_3":11.0540619775,
    "y_3":203.2345021995,
    "FA_frac":null,
    "M_overturn":null,
    "R_overturn":null
  },
  {
    "x_1":null,
    "y_1":null,
    "x_2":11.6190068697,
    "y_2":339.7894645737,
    "x_3":11.1568032412,
    "y_3":203.0893626581,
    "FA_frac":null,
    "M_overturn":null,
    "R_overturn":null
  },
  {
    "x_1":null,
    "y_1":null,
    "x_2":11.7212199006,
    "y_2":339.3965474259,
    "x_3":11.2595445049,
    "y_3":202.9448067369,
    "FA_frac":null,
    "M_overturn":null,
    "R_overturn":null
  },
  {
    "x_1":null,
    "y_1":null,
    "x_2":11.8234329316,
    "y_2":339.0037942537,
    "x_3":11.3622857686,
    "y_3":202.8008279157,
    "FA_frac":null,
    "M_overturn":null,
    "R_overturn":null
  },
  {
    "x_1":null,
    "y_1":null,
    "x_2":11.9256459626,
    "y_2":338.6112363336,
    "x_3":11.4650270323,
    "y_3":202.6574196745,
    "FA_frac":null,
    "M_overturn":null,
    "R_overturn":null
  },
  {
    "x_1":null,
    "y_1":null,
    "x_2":12.0278589936,
    "y_2":338.2189049418,
    "x_3":11.567768296,
    "y_3":202.5145754932,
    "FA_frac":null,
    "M_overturn":null,
    "R_overturn":null
  },
  {
    "x_1":null,
    "y_1":null,
    "x_2":12.1300720245,
    "y_2":337.826831355,
    "x_3":11.6705095597,
    "y_3":202.3722888518,
    "FA_frac":null,
    "M_overturn":null,
    "R_overturn":null
  },
  {
    "x_1":null,
    "y_1":null,
    "x_2":12.2322850555,
    "y_2":337.4350468496,
    "x_3":11.7732508234,
    "y_3":202.2305532301,
    "FA_frac":null,
    "M_overturn":null,
    "R_overturn":null
  },
  {
    "x_1":null,
    "y_1":null,
    "x_2":12.3344980865,
    "y_2":337.0435827019,
    "x_3":11.8759920871,
    "y_3":202.089362108,
    "FA_frac":null,
    "M_overturn":null,
    "R_overturn":null
  },
  {
    "x_1":null,
    "y_1":null,
    "x_2":12.4367111174,
    "y_2":336.6524701885,
    "x_3":11.9787333508,
    "y_3":201.9487089656,
    "FA_frac":null,
    "M_overturn":null,
    "R_overturn":null
  },
  {
    "x_1":null,
    "y_1":null,
    "x_2":12.5389241484,
    "y_2":336.2617405858,
    "x_3":12.0814746145,
    "y_3":201.8085872827,
    "FA_frac":null,
    "M_overturn":null,
    "R_overturn":null
  },
  {
    "x_1":null,
    "y_1":null,
    "x_2":12.6411371794,
    "y_2":335.8714251702,
    "x_3":12.1842158781,
    "y_3":201.6689905391,
    "FA_frac":null,
    "M_overturn":null,
    "R_overturn":null
  },
  {
    "x_1":null,
    "y_1":null,
    "x_2":12.7433502104,
    "y_2":335.4815552182,
    "x_3":12.2869571418,
    "y_3":201.529912215,
    "FA_frac":null,
    "M_overturn":null,
    "R_overturn":null
  },
  {
    "x_1":null,
    "y_1":null,
    "x_2":12.8455632413,
    "y_2":335.0921620063,
    "x_3":12.3896984055,
    "y_3":201.3913457901,
    "FA_frac":null,
    "M_overturn":null,
    "R_overturn":null
  },
  {
    "x_1":null,
    "y_1":null,
    "x_2":12.9477762723,
    "y_2":334.7032768108,
    "x_3":12.4924396692,
    "y_3":201.2532847444,
    "FA_frac":null,
    "M_overturn":null,
    "R_overturn":null
  },
  {
    "x_1":null,
    "y_1":null,
    "x_2":13.0499893033,
    "y_2":334.3149309083,
    "x_3":12.5951809329,
    "y_3":201.1157225578,
    "FA_frac":null,
    "M_overturn":null,
    "R_overturn":null
  },
  {
    "x_1":null,
    "y_1":null,
    "x_2":13.1522023343,
    "y_2":333.9271555751,
    "x_3":12.6979221966,
    "y_3":200.9786527103,
    "FA_frac":null,
    "M_overturn":null,
    "R_overturn":null
  },
  {
    "x_1":null,
    "y_1":null,
    "x_2":13.2544153652,
    "y_2":333.5399820878,
    "x_3":12.8006634603,
    "y_3":200.8420686817,
    "FA_frac":null,
    "M_overturn":null,
    "R_overturn":null
  },
  {
    "x_1":null,
    "y_1":null,
    "x_2":13.3566283962,
    "y_2":333.1534417227,
    "x_3":12.903404724,
    "y_3":200.705963952,
    "FA_frac":null,
    "M_overturn":null,
    "R_overturn":null
  },
  {
    "x_1":null,
    "y_1":null,
    "x_2":13.4588414272,
    "y_2":332.7675657564,
    "x_3":13.0061459877,
    "y_3":200.570332001,
    "FA_frac":null,
    "M_overturn":null,
    "R_overturn":null
  },
  {
    "x_1":null,
    "y_1":null,
    "x_2":13.5610544582,
    "y_2":332.3823854652,
    "x_3":13.1088872514,
    "y_3":200.4351663088,
    "FA_frac":null,
    "M_overturn":null,
    "R_overturn":null
  },
  {
    "x_1":null,
    "y_1":null,
    "x_2":13.6632674891,
    "y_2":331.9979321256,
    "x_3":13.2116285151,
    "y_3":200.3004603553,
    "FA_frac":null,
    "M_overturn":null,
    "R_overturn":null
  },
  {
    "x_1":null,
    "y_1":null,
    "x_2":13.7654805201,
    "y_2":331.6142366057,
    "x_3":13.3143697787,
    "y_3":200.1662076203,
    "FA_frac":null,
    "M_overturn":null,
    "R_overturn":null
  },
  {
    "x_1":null,
    "y_1":null,
    "x_2":13.8676935511,
    "y_2":331.231317215,
    "x_3":13.4171110424,
    "y_3":200.0324015838,
    "FA_frac":null,
    "M_overturn":null,
    "R_overturn":null
  },
  {
    "x_1":null,
    "y_1":null,
    "x_2":13.969906582,
    "y_2":330.8491776462,
    "x_3":13.5198523061,
    "y_3":199.8990357256,
    "FA_frac":null,
    "M_overturn":null,
    "R_overturn":null
  },
  {
    "x_1":null,
    "y_1":null,
    "x_2":14.072119613,
    "y_2":330.4678207686,
    "x_3":13.6225935698,
    "y_3":199.7661035258,
    "FA_frac":null,
    "M_overturn":null,
    "R_overturn":null
  },
  {
    "x_1":null,
    "y_1":null,
    "x_2":14.174332644,
    "y_2":330.0872494514,
    "x_3":13.7253348335,
    "y_3":199.6335984643,
    "FA_frac":null,
    "M_overturn":null,
    "R_overturn":null
  },
  {
    "x_1":null,
    "y_1":null,
    "x_2":14.276545675,
    "y_2":329.707466564,
    "x_3":13.8280760972,
    "y_3":199.5015140209,
    "FA_frac":null,
    "M_overturn":null,
    "R_overturn":null
  },
  {
    "x_1":null,
    "y_1":null,
    "x_2":14.3787587059,
    "y_2":329.3284749758,
    "x_3":13.9308173609,
    "y_3":199.3698436756,
    "FA_frac":null,
    "M_overturn":null,
    "R_overturn":null
  },
  {
    "x_1":null,
    "y_1":null,
    "x_2":14.4809717369,
    "y_2":328.9502775559,
    "x_3":14.0335586246,
    "y_3":199.2385809083,
    "FA_frac":null,
    "M_overturn":null,
    "R_overturn":null
  },
  {
    "x_1":null,
    "y_1":null,
    "x_2":14.5831847679,
    "y_2":328.5728771738,
    "x_3":14.1362998883,
    "y_3":199.1077191989,
    "FA_frac":null,
    "M_overturn":null,
    "R_overturn":null
  },
  {
    "x_1":null,
    "y_1":null,
    "x_2":14.6853977989,
    "y_2":328.1962766988,
    "x_3":14.239041152,
    "y_3":198.9772520273,
    "FA_frac":null,
    "M_overturn":null,
    "R_overturn":null
  },
  {
    "x_1":null,
    "y_1":null,
    "x_2":14.7876108298,
    "y_2":327.8204790002,
    "x_3":14.3417824157,
    "y_3":198.8471728736,
    "FA_frac":null,
    "M_overturn":null,
    "R_overturn":null
  },
  {
    "x_1":null,
    "y_1":null,
    "x_2":14.8898238608,
    "y_2":327.4454869473,
    "x_3":14.4445236794,
    "y_3":198.7174752175,
    "FA_frac":null,
    "M_overturn":null,
    "R_overturn":null
  },
  {
    "x_1":null,
    "y_1":null,
    "x_2":14.9920368918,
    "y_2":327.0713034094,
    "x_3":14.547264943,
    "y_3":198.588152539,
    "FA_frac":null,
    "M_overturn":null,
    "R_overturn":null
  },
  {
    "x_1":null,
    "y_1":null,
    "x_2":15.0942499227,
    "y_2":326.6979312558,
    "x_3":14.6500062067,
    "y_3":198.4591983181,
    "FA_frac":null,
    "M_overturn":null,
    "R_overturn":null
  },
  {
    "x_1":null,
    "y_1":null,
    "x_2":15.1964629537,
    "y_2":326.3253733559,
    "x_3":14.7527474704,
    "y_3":198.3306060346,
    "FA_frac":null,
    "M_overturn":null,
    "R_overturn":null
  },
  {
    "x_1":null,
    "y_1":null,
    "x_2":15.2986759847,
    "y_2":325.953632579,
    "x_3":14.8554887341,
    "y_3":198.2023691685,
    "FA_frac":null,
    "M_overturn":null,
    "R_overturn":null
  },
  {
    "x_1":null,
    "y_1":null,
    "x_2":15.4008890157,
    "y_2":325.5827117943,
    "x_3":14.9582299978,
    "y_3":198.0744811997,
    "FA_frac":null,
    "M_overturn":null,
    "R_overturn":null
  },
  {
    "x_1":null,
    "y_1":null,
    "x_2":15.5031020466,
    "y_2":325.2126138713,
    "x_3":15.0609712615,
    "y_3":197.946935608,
    "FA_frac":null,
    "M_overturn":null,
    "R_overturn":null
  },
  {
    "x_1":null,
    "y_1":null,
    "x_2":15.6053150776,
    "y_2":324.8433416792,
    "x_3":15.1637125252,
    "y_3":197.8197258736,
    "FA_frac":null,
    "M_overturn":null,
    "R_overturn":null
  },
  {
    "x_1":null,
    "y_1":null,
    "x_2":15.7075281086,
    "y_2":324.4748980874,
    "x_3":15.2664537889,
    "y_3":197.6928454761,
    "FA_frac":null,
    "M_overturn":null,
    "R_overturn":null
  },
  {
    "x_1":null,
    "y_1":null,
    "x_2":15.8097411396,
    "y_2":324.1072859651,
    "x_3":15.3691950526,
    "y_3":197.5662878957,
    "FA_frac":null,
    "M_overturn":null,
    "R_overturn":null
  },
  {
    "x_1":null,
    "y_1":null,
    "x_2":15.9119541705,
    "y_2":323.7405081818,
    "x_3":15.4719363163,
    "y_3":197.4400466121,
    "FA_frac":null,
    "M_overturn":null,
    "R_overturn":null
  },
  {
    "x_1":null,
    "y_1":null,
    "x_2":16.0141672015,
    "y_2":323.3745676066,
    "x_3":15.57467758,
    "y_3":197.3141151054,
    "FA_frac":null,
    "M_overturn":null,
    "R_overturn":null
  },
  {
    "x_1":null,
    "y_1":null,
    "x_2":16.1163802325,
    "y_2":323.009467109,
    "x_3":15.6774188436,
    "y_3":197.1884868554,
    "FA_frac":null,
    "M_overturn":null,
    "R_overturn":null
  },
  {
    "x_1":null,
    "y_1":null,
    "x_2":16.2185932634,
    "y_2":322.6452095582,
    "x_3":15.7801601073,
    "y_3":197.0631553421,
    "FA_frac":null,
    "M_overturn":null,
    "R_overturn":null
  },
  {
    "x_1":null,
    "y_1":null,
    "x_2":16.3208062944,
    "y_2":322.2817978235,
    "x_3":15.882901371,
    "y_3":196.9381140453,
    "FA_frac":null,
    "M_overturn":null,
    "R_overturn":null
  },
  {
    "x_1":null,
    "y_1":null,
    "x_2":16.4230193254,
    "y_2":321.9192347744,
    "x_3":15.9856426347,
    "y_3":196.8133564451,
    "FA_frac":null,
    "M_overturn":null,
    "R_overturn":null
  },
  {
    "x_1":null,
    "y_1":null,
    "x_2":16.5252323564,
    "y_2":321.55752328,
    "x_3":16.0883838984,
    "y_3":196.6888760212,
    "FA_frac":null,
    "M_overturn":null,
    "R_overturn":null
  },
  {
    "x_1":null,
    "y_1":null,
    "x_2":16.6274453873,
    "y_2":321.1966662098,
    "x_3":16.1911251621,
    "y_3":196.5646662537,
    "FA_frac":null,
    "M_overturn":null,
    "R_overturn":null
  },
  {
    "x_1":null,
    "y_1":null,
    "x_2":16.7296584183,
    "y_2":320.836666433,
    "x_3":16.2938664258,
    "y_3":196.4407206225,
    "FA_frac":null,
    "M_overturn":null,
    "R_overturn":null
  },
  {
    "x_1":null,
    "y_1":null,
    "x_2":16.8318714493,
    "y_2":320.477526819,
    "x_3":16.3966076895,
    "y_3":196.3170326075,
    "FA_frac":null,
    "M_overturn":null,
    "R_overturn":null
  },
  {
    "x_1":null,
    "y_1":null,
    "x_2":16.9340844803,
    "y_2":320.119250237,
    "x_3":16.4993489532,
    "y_3":196.1935956885,
    "FA_frac":null,
    "M_overturn":null,
    "R_overturn":null
  },
  {
    "x_1":null,
    "y_1":null,
    "x_2":17.0362975112,
    "y_2":319.7618395565,
    "x_3":16.6020902169,
    "y_3":196.0704033456,
    "FA_frac":null,
    "M_overturn":null,
    "R_overturn":null
  },
  {
    "x_1":null,
    "y_1":null,
    "x_2":17.1385105422,
    "y_2":319.4052976466,
    "x_3":16.7048314806,
    "y_3":195.9474490586,
    "FA_frac":null,
    "M_overturn":null,
    "R_overturn":null
  },
  {
    "x_1":null,
    "y_1":null,
    "x_2":17.2407235732,
    "y_2":319.0496273768,
    "x_3":16.8075727442,
    "y_3":195.8247263075,
    "FA_frac":null,
    "M_overturn":null,
    "R_overturn":null
  },
  {
    "x_1":null,
    "y_1":null,
    "x_2":17.3429366042,
    "y_2":318.6948316163,
    "x_3":16.9103140079,
    "y_3":195.7022285815,
    "FA_frac":null,
    "M_overturn":null,
    "R_overturn":null
  },
  {
    "x_1":null,
    "y_1":null,
    "x_2":17.4451496351,
    "y_2":318.3409132345,
    "x_3":17.0130552716,
    "y_3":195.579950736,
    "FA_frac":null,
    "M_overturn":null,
    "R_overturn":null
  },
  {
    "x_1":null,
    "y_1":null,
    "x_2":17.5473626661,
    "y_2":317.9878751007,
    "x_3":17.1157965353,
    "y_3":195.4578904194,
    "FA_frac":null,
    "M_overturn":null,
    "R_overturn":null
  },
  {
    "x_1":null,
    "y_1":null,
    "x_2":17.6495756971,
    "y_2":317.6357200842,
    "x_3":17.218537799,
    "y_3":195.3360456217,
    "FA_frac":null,
    "M_overturn":null,
    "R_overturn":null
  },
  {
    "x_1":null,
    "y_1":null,
    "x_2":17.751788728,
    "y_2":317.2844510543,
    "x_3":17.3212790627,
    "y_3":195.2144143326,
    "FA_frac":null,
    "M_overturn":null,
    "R_overturn":null
  },
  {
    "x_1":null,
    "y_1":null,
    "x_2":17.854001759,
    "y_2":316.9340708803,
    "x_3":17.4240203264,
    "y_3":195.092994542,
    "FA_frac":null,
    "M_overturn":null,
    "R_overturn":null
  },
  {
    "x_1":null,
    "y_1":null,
    "x_2":17.95621479,
    "y_2":316.5845824316,
    "x_3":17.5267615901,
    "y_3":194.9717842397,
    "FA_frac":null,
    "M_overturn":null,
    "R_overturn":null
  },
  {
    "x_1":null,
    "y_1":null,
    "x_2":18.058427821,
    "y_2":316.2359885775,
    "x_3":17.6295028538,
    "y_3":194.8507814156,
    "FA_frac":null,
    "M_overturn":null,
    "R_overturn":null
  },
  {
    "x_1":null,
    "y_1":null,
    "x_2":18.1606408519,
    "y_2":315.8882921873,
    "x_3":17.7322441175,
    "y_3":194.7299840595,
    "FA_frac":null,
    "M_overturn":null,
    "R_overturn":null
  },
  {
    "x_1":null,
    "y_1":null,
    "x_2":18.2628538829,
    "y_2":315.5414961303,
    "x_3":17.8349853812,
    "y_3":194.6093901613,
    "FA_frac":null,
    "M_overturn":null,
    "R_overturn":null
  },
  {
    "x_1":null,
    "y_1":null,
    "x_2":18.3650669139,
    "y_2":315.1956032758,
    "x_3":17.9377266449,
    "y_3":194.4889977107,
    "FA_frac":null,
    "M_overturn":null,
    "R_overturn":null
  },
  {
    "x_1":null,
    "y_1":null,
    "x_2":18.4672799449,
    "y_2":314.8506164932,
    "x_3":18.0404679085,
    "y_3":194.3688046977,
    "FA_frac":null,
    "M_overturn":null,
    "R_overturn":null
  },
  {
    "x_1":null,
    "y_1":null,
    "x_2":18.5694929758,
    "y_2":314.5065386518,
    "x_3":18.1432091722,
    "y_3":194.2488091121,
    "FA_frac":null,
    "M_overturn":null,
    "R_overturn":null
  },
  {
    "x_1":null,
    "y_1":null,
    "x_2":18.6717060068,
    "y_2":314.1633726208,
    "x_3":18.2459504359,
    "y_3":194.1290089436,
    "FA_frac":null,
    "M_overturn":null,
    "R_overturn":null
  },
  {
    "x_1":null,
    "y_1":null,
    "x_2":18.7739190378,
    "y_2":313.8211212697,
    "x_3":18.3486916996,
    "y_3":194.0094021822,
    "FA_frac":null,
    "M_overturn":null,
    "R_overturn":null
  },
  {
    "x_1":null,
    "y_1":null,
    "x_2":18.8761320687,
    "y_2":313.4797874677,
    "x_3":18.4514329633,
    "y_3":193.8899868177,
    "FA_frac":null,
    "M_overturn":null,
    "R_overturn":null
  },
  {
    "x_1":null,
    "y_1":null,
    "x_2":18.9783450997,
    "y_2":313.1393740841,
    "x_3":18.554174227,
    "y_3":193.7707608399,
    "FA_frac":null,
    "M_overturn":null,
    "R_overturn":null
  },
  {
    "x_1":null,
    "y_1":null,
    "x_2":19.0805581307,
    "y_2":312.7998839883,
    "x_3":18.6569154907,
    "y_3":193.6517222387,
    "FA_frac":null,
    "M_overturn":null,
    "R_overturn":null
  },
  {
    "x_1":null,
    "y_1":null,
    "x_2":19.1827711617,
    "y_2":312.4613200496,
    "x_3":18.7596567544,
    "y_3":193.5328690039,
    "FA_frac":null,
    "M_overturn":null,
    "R_overturn":null
  },
  {
    "x_1":null,
    "y_1":null,
    "x_2":19.2849841926,
    "y_2":312.1236851372,
    "x_3":18.8623980181,
    "y_3":193.4141991253,
    "FA_frac":null,
    "M_overturn":null,
    "R_overturn":null
  },
  {
    "x_1":null,
    "y_1":null,
    "x_2":19.3871972236,
    "y_2":311.7869821206,
    "x_3":18.9651392818,
    "y_3":193.2957105929,
    "FA_frac":null,
    "M_overturn":null,
    "R_overturn":null
  },
  {
    "x_1":null,
    "y_1":null,
    "x_2":19.4894102546,
    "y_2":311.4512138691,
    "x_3":19.0678805455,
    "y_3":193.1774013963,
    "FA_frac":null,
    "M_overturn":null,
    "R_overturn":null
  },
  {
    "x_1":null,
    "y_1":null,
    "x_2":19.5916232856,
    "y_2":311.1163832518,
    "x_3":19.1706218091,
    "y_3":193.0592695255,
    "FA_frac":null,
    "M_overturn":null,
    "R_overturn":null
  },
  {
    "x_1":null,
    "y_1":null,
    "x_2":19.6938363165,
    "y_2":310.7824931383,
    "x_3":19.2733630728,
    "y_3":192.9413129703,
    "FA_frac":null,
    "M_overturn":null,
    "R_overturn":null
  },
  {
    "x_1":null,
    "y_1":null,
    "x_2":19.7960493475,
    "y_2":310.4495463978,
    "x_3":19.3761043365,
    "y_3":192.8235297206,
    "FA_frac":null,
    "M_overturn":null,
    "R_overturn":null
  },
  {
    "x_1":null,
    "y_1":null,
    "x_2":19.8982623785,
    "y_2":310.1175458995,
    "x_3":19.4788456002,
    "y_3":192.7059177661,
    "FA_frac":null,
    "M_overturn":null,
    "R_overturn":null
  },
  {
    "x_1":null,
    "y_1":null,
    "x_2":20.0004754094,
    "y_2":309.7864945129,
    "x_3":19.5815868639,
    "y_3":192.5884750968,
    "FA_frac":null,
    "M_overturn":null,
    "R_overturn":null
  },
  {
    "x_1":null,
    "y_1":null,
    "x_2":20.1026884404,
    "y_2":309.4563951073,
    "x_3":19.6843281276,
    "y_3":192.4711997024,
    "FA_frac":null,
    "M_overturn":null,
    "R_overturn":null
  },
  {
    "x_1":null,
    "y_1":null,
    "x_2":20.2049014714,
    "y_2":309.1272505519,
    "x_3":19.7870693913,
    "y_3":192.3540895728,
    "FA_frac":null,
    "M_overturn":null,
    "R_overturn":null
  },
  {
    "x_1":null,
    "y_1":null,
    "x_2":20.3071145024,
    "y_2":308.7990637161,
    "x_3":19.889810655,
    "y_3":192.2371426979,
    "FA_frac":null,
    "M_overturn":null,
    "R_overturn":null
  },
  {
    "x_1":null,
    "y_1":null,
    "x_2":20.4093275333,
    "y_2":308.4718374692,
    "x_3":19.9925519187,
    "y_3":192.1203570674,
    "FA_frac":null,
    "M_overturn":null,
    "R_overturn":null
  },
  {
    "x_1":null,
    "y_1":null,
    "x_2":20.5115405643,
    "y_2":308.1455746805,
    "x_3":20.0952931824,
    "y_3":192.0037306713,
    "FA_frac":null,
    "M_overturn":null,
    "R_overturn":null
  },
  {
    "x_1":null,
    "y_1":null,
    "x_2":20.6137535953,
    "y_2":307.8202782194,
    "x_3":20.1980344461,
    "y_3":191.8872614993,
    "FA_frac":null,
    "M_overturn":null,
    "R_overturn":null
  },
  {
    "x_1":null,
    "y_1":null,
    "x_2":20.7159666263,
    "y_2":307.4959509552,
    "x_3":20.3007757097,
    "y_3":191.7709475413,
    "FA_frac":null,
    "M_overturn":null,
    "R_overturn":null
  },
  {
    "x_1":null,
    "y_1":null,
    "x_2":20.8181796572,
    "y_2":307.1725957571,
    "x_3":20.4035169734,
    "y_3":191.6547867872,
    "FA_frac":null,
    "M_overturn":null,
    "R_overturn":null
  },
  {
    "x_1":null,
    "y_1":null,
    "x_2":20.9203926882,
    "y_2":306.8502154945,
    "x_3":20.5062582371,
    "y_3":191.5387772267,
    "FA_frac":null,
    "M_overturn":null,
    "R_overturn":null
  },
  {
    "x_1":null,
    "y_1":null,
    "x_2":21.0226057192,
    "y_2":306.5288130367,
    "x_3":20.6089995008,
    "y_3":191.4229168497,
    "FA_frac":null,
    "M_overturn":null,
    "R_overturn":null
  },
  {
    "x_1":null,
    "y_1":null,
    "x_2":21.1248187501,
    "y_2":306.2083912531,
    "x_3":20.7117407645,
    "y_3":191.3072036461,
    "FA_frac":null,
    "M_overturn":null,
    "R_overturn":null
  },
  {
    "x_1":null,
    "y_1":null,
    "x_2":21.2270317811,
    "y_2":305.8889530129,
    "x_3":20.8144820282,
    "y_3":191.1916356057,
    "FA_frac":null,
    "M_overturn":null,
    "R_overturn":null
  },
  {
    "x_1":null,
    "y_1":null,
    "x_2":21.3292448121,
    "y_2":305.5705011855,
    "x_3":20.9172232919,
    "y_3":191.0762107184,
    "FA_frac":null,
    "M_overturn":null,
    "R_overturn":null
  },
  {
    "x_1":null,
    "y_1":null,
    "x_2":21.4314578431,
    "y_2":305.2530386401,
    "x_3":21.0199645556,
    "y_3":190.9609269739,
    "FA_frac":null,
    "M_overturn":null,
    "R_overturn":null
  },
  {
    "x_1":null,
    "y_1":null,
    "x_2":21.533670874,
    "y_2":304.9365683949,
    "x_3":21.1227058193,
    "y_3":190.8457823621,
    "FA_frac":null,
    "M_overturn":null,
    "R_overturn":null
  },
  {
    "x_1":null,
    "y_1":null,
    "x_2":21.635883905,
    "y_2":304.6211058839,
    "x_3":21.225447083,
    "y_3":190.7307748729,
    "FA_frac":null,
    "M_overturn":null,
    "R_overturn":null
  },
  {
    "x_1":null,
    "y_1":null,
    "x_2":21.738096936,
    "y_2":304.3066881237,
    "x_3":21.3281883467,
    "y_3":190.615902496,
    "FA_frac":null,
    "M_overturn":null,
    "R_overturn":null
  },
  {
    "x_1":null,
    "y_1":null,
    "x_2":21.840309967,
    "y_2":303.99335429,
    "x_3":21.4309296103,
    "y_3":190.5011632214,
    "FA_frac":null,
    "M_overturn":null,
    "R_overturn":null
  },
  {
    "x_1":null,
    "y_1":null,
    "x_2":21.9425229979,
    "y_2":303.6811435586,
    "x_3":21.533670874,
    "y_3":190.3865550389,
    "FA_frac":null,
    "M_overturn":null,
    "R_overturn":null
  },
  {
    "x_1":null,
    "y_1":null,
    "x_2":22.0447360289,
    "y_2":303.3700951054,
    "x_3":21.6364121377,
    "y_3":190.2720759383,
    "FA_frac":null,
    "M_overturn":null,
    "R_overturn":null
  },
  {
    "x_1":null,
    "y_1":null,
    "x_2":22.1469490599,
    "y_2":303.060248106,
    "x_3":21.7391534014,
    "y_3":190.1577239094,
    "FA_frac":null,
    "M_overturn":null,
    "R_overturn":null
  },
  {
    "x_1":null,
    "y_1":null,
    "x_2":22.2491620909,
    "y_2":302.7516417364,
    "x_3":21.8418946651,
    "y_3":190.0434969422,
    "FA_frac":null,
    "M_overturn":null,
    "R_overturn":null
  },
  {
    "x_1":null,
    "y_1":null,
    "x_2":22.3513751218,
    "y_2":302.4443151723,
    "x_3":21.9446359288,
    "y_3":189.9293930263,
    "FA_frac":null,
    "M_overturn":null,
    "R_overturn":null
  },
  {
    "x_1":null,
    "y_1":null,
    "x_2":22.4535881528,
    "y_2":302.1383075895,
    "x_3":22.0473771925,
    "y_3":189.8154101517,
    "FA_frac":null,
    "M_overturn":null,
    "R_overturn":null
  },
  {
    "x_1":null,
    "y_1":null,
    "x_2":22.5558011838,
    "y_2":301.8336581638,
    "x_3":22.1501184562,
    "y_3":189.7015463083,
    "FA_frac":null,
    "M_overturn":null,
    "R_overturn":null
  },
  {
    "x_1":null,
    "y_1":null,
    "x_2":22.6580142147,
    "y_2":301.5304060711,
    "x_3":22.2528597199,
    "y_3":189.5877994857,
    "FA_frac":null,
    "M_overturn":null,
    "R_overturn":null
  },
  {
    "x_1":null,
    "y_1":null,
    "x_2":22.7602272457,
    "y_2":301.228590487,
    "x_3":22.3556009836,
    "y_3":189.474167674,
    "FA_frac":null,
    "M_overturn":null,
    "R_overturn":null
  },
  {
    "x_1":null,
    "y_1":null,
    "x_2":22.8624402767,
    "y_2":300.9282505874,
    "x_3":22.4583422473,
    "y_3":189.3606488629,
    "FA_frac":null,
    "M_overturn":null,
    "R_overturn":null
  },
  {
    "x_1":null,
    "y_1":null,
    "x_2":22.9646533077,
    "y_2":300.6294255481,
    "x_3":22.561083511,
    "y_3":189.2472410423,
    "FA_frac":null,
    "M_overturn":null,
    "R_overturn":null
  },
  {
    "x_1":null,
    "y_1":null,
    "x_2":23.0668663386,
    "y_2":300.3321545449,
    "x_3":22.6638247746,
    "y_3":189.1339422019,
    "FA_frac":null,
    "M_overturn":null,
    "R_overturn":null
  },
  {
    "x_1":null,
    "y_1":null,
    "x_2":23.1690793696,
    "y_2":300.0364767536,
    "x_3":22.7665660383,
    "y_3":189.0207503317,
    "FA_frac":null,
    "M_overturn":null,
    "R_overturn":null
  },
  {
    "x_1":null,
    "y_1":null,
    "x_2":23.2712924006,
    "y_2":299.74243135,
    "x_3":22.869307302,
    "y_3":188.9076634215,
    "FA_frac":null,
    "M_overturn":null,
    "R_overturn":null
  },
  {
    "x_1":null,
    "y_1":null,
    "x_2":23.3735054316,
    "y_2":299.4500575099,
    "x_3":22.9720485657,
    "y_3":188.7946794612,
    "FA_frac":null,
    "M_overturn":null,
    "R_overturn":null
  },
  {
    "x_1":null,
    "y_1":null,
    "x_2":23.4757184625,
    "y_2":299.159394409,
    "x_3":23.0747898294,
    "y_3":188.6817964405,
    "FA_frac":null,
    "M_overturn":null,
    "R_overturn":null
  },
  {
    "x_1":null,
    "y_1":null,
    "x_2":23.5779314935,
    "y_2":298.8704812233,
    "x_3":23.1775310931,
    "y_3":188.5690123492,
    "FA_frac":null,
    "M_overturn":null,
    "R_overturn":null
  },
  {
    "x_1":null,
    "y_1":null,
    "x_2":23.6801445245,
    "y_2":298.5833571284,
    "x_3":23.2802723568,
    "y_3":188.4563251774,
    "FA_frac":null,
    "M_overturn":null,
    "R_overturn":null
  },
  {
    "x_1":null,
    "y_1":null,
    "x_2":23.7823575554,
    "y_2":298.2980613001,
    "x_3":23.3830136205,
    "y_3":188.3437329147,
    "FA_frac":null,
    "M_overturn":null,
    "R_overturn":null
  },
  {
    "x_1":null,
    "y_1":null,
    "x_2":23.8845705864,
    "y_2":298.0146329144,
    "x_3":23.4857548842,
    "y_3":188.231233551,
    "FA_frac":null,
    "M_overturn":null,
    "R_overturn":null
  },
  {
    "x_1":null,
    "y_1":null,
    "x_2":23.9867836174,
    "y_2":297.7331111468,
    "x_3":23.5884961479,
    "y_3":188.1188250762,
    "FA_frac":null,
    "M_overturn":null,
    "R_overturn":null
  },
  {
    "x_1":null,
    "y_1":null,
    "x_2":24.0889966484,
    "y_2":297.4535351734,
    "x_3":23.6912374116,
    "y_3":188.0065054801,
    "FA_frac":null,
    "M_overturn":null,
    "R_overturn":null
  },
  {
    "x_1":null,
    "y_1":null,
    "x_2":24.1912096793,
    "y_2":297.1759441698,
    "x_3":23.7939786752,
    "y_3":187.8942727526,
    "FA_frac":null,
    "M_overturn":null,
    "R_overturn":null
  },
  {
    "x_1":null,
    "y_1":null,
    "x_2":24.2934227103,
    "y_2":296.9003773119,
    "x_3":23.8967199389,
    "y_3":187.7821248834,
    "FA_frac":null,
    "M_overturn":null,
    "R_overturn":null
  },
  {
    "x_1":null,
    "y_1":null,
    "x_2":24.3956357413,
    "y_2":296.6268737754,
    "x_3":23.9994612026,
    "y_3":187.6700598624,
    "FA_frac":null,
    "M_overturn":null,
    "R_overturn":null
  },
  {
    "x_1":null,
    "y_1":null,
    "x_2":24.4978487723,
    "y_2":296.3554727362,
    "x_3":24.1022024663,
    "y_3":187.5580756795,
    "FA_frac":null,
    "M_overturn":null,
    "R_overturn":null
  },
  {
    "x_1":null,
    "y_1":null,
    "x_2":24.6000618032,
    "y_2":296.08621337,
    "x_3":24.20494373,
    "y_3":187.4461703245,
    "FA_frac":null,
    "M_overturn":null,
    "R_overturn":null
  },
  {
    "x_1":null,
    "y_1":null,
    "x_2":24.7022748342,
    "y_2":295.8191348526,
    "x_3":24.3076849937,
    "y_3":187.3343417873,
    "FA_frac":null,
    "M_overturn":null,
    "R_overturn":null
  },
  {
    "x_1":null,
    "y_1":null,
    "x_2":24.8044878652,
    "y_2":295.5542763599,
    "x_3":24.4104262574,
    "y_3":187.2225880576,
    "FA_frac":null,
    "M_overturn":null,
    "R_overturn":null
  },
  {
    "x_1":null,
    "y_1":null,
    "x_2":24.9067008961,
    "y_2":295.2916770676,
    "x_3":24.5131675211,
    "y_3":187.1109071253,
    "FA_frac":null,
    "M_overturn":null,
    "R_overturn":null
  },
  {
    "x_1":null,
    "y_1":null,
    "x_2":25.0089139271,
    "y_2":295.0313761516,
    "x_3":24.6159087848,
    "y_3":186.9992969803,
    "FA_frac":null,
    "M_overturn":null,
    "R_overturn":null
  },
  {
    "x_1":null,
    "y_1":null,
    "x_2":25.1111269581,
    "y_2":294.7734127876,
    "x_3":24.7186500485,
    "y_3":186.8877556124,
    "FA_frac":null,
    "M_overturn":null,
    "R_overturn":null
  },
  {
    "x_1":null,
    "y_1":null,
    "x_2":25.2133399891,
    "y_2":294.5178261514,
    "x_3":24.8213913122,
    "y_3":186.7762810114,
    "FA_frac":null,
    "M_overturn":null,
    "R_overturn":null
  },
  {
    "x_1":null,
    "y_1":null,
    "x_2":25.31555302,
    "y_2":294.2646554188,
    "x_3":24.9241325758,
    "y_3":186.6648711672,
    "FA_frac":null,
    "M_overturn":null,
    "R_overturn":null
  },
  {
    "x_1":null,
    "y_1":null,
    "x_2":25.417766051,
    "y_2":294.0139397657,
    "x_3":25.0268738395,
    "y_3":186.5535240696,
    "FA_frac":null,
    "M_overturn":null,
    "R_overturn":null
  },
  {
    "x_1":null,
    "y_1":null,
    "x_2":25.519979082,
    "y_2":293.7657183677,
    "x_3":25.1296151032,
    "y_3":186.4422377084,
    "FA_frac":null,
    "M_overturn":null,
    "R_overturn":null
  },
  {
    "x_1":null,
    "y_1":null,
    "x_2":25.622192113,
    "y_2":293.5200304008,
    "x_3":25.2323563669,
    "y_3":186.3310100736,
    "FA_frac":null,
    "M_overturn":null,
    "R_overturn":null
  },
  {
    "x_1":null,
    "y_1":null,
    "x_2":25.7244051439,
    "y_2":293.2769150407,
    "x_3":25.3350976306,
    "y_3":186.2198391549,
    "FA_frac":null,
    "M_overturn":null,
    "R_overturn":null
  },
  {
    "x_1":null,
    "y_1":null,
    "x_2":25.8266181749,
    "y_2":293.0364114632,
    "x_3":25.4378388943,
    "y_3":186.1087229421,
    "FA_frac":null,
    "M_overturn":null,
    "R_overturn":null
  },
  {
    "x_1":null,
    "y_1":null,
    "x_2":25.9288312059,
    "y_2":292.7985588441,
    "x_3":25.540580158,
    "y_3":185.9976594252,
    "FA_frac":null,
    "M_overturn":null,
    "R_overturn":null
  },
  {
    "x_1":null,
    "y_1":null,
    "x_2":26.0310442368,
    "y_2":292.5633963592,
    "x_3":25.6433214217,
    "y_3":185.8866465939,
    "FA_frac":null,
    "M_overturn":null,
    "R_overturn":null
  },
  {
    "x_1":null,
    "y_1":null,
    "x_2":26.1332572678,
    "y_2":292.3309631843,
    "x_3":25.7460626854,
    "y_3":185.7756824381,
    "FA_frac":null,
    "M_overturn":null,
    "R_overturn":null
  },
  {
    "x_1":null,
    "y_1":null,
    "x_2":26.2354702988,
    "y_2":292.1012984952,
    "x_3":25.8488039491,
    "y_3":185.6647649477,
    "FA_frac":null,
    "M_overturn":null,
    "R_overturn":null
  },
  {
    "x_1":null,
    "y_1":null,
    "x_2":26.3376833298,
    "y_2":291.8744414677,
    "x_3":25.9515452128,
    "y_3":185.5538921124,
    "FA_frac":null,
    "M_overturn":null,
    "R_overturn":null
  },
  {
    "x_1":null,
    "y_1":null,
    "x_2":26.4398963607,
    "y_2":291.6504312775,
    "x_3":26.0542864765,
    "y_3":185.4430619221,
    "FA_frac":null,
    "M_overturn":null,
    "R_overturn":null
  },
  {
    "x_1":null,
    "y_1":null,
    "x_2":26.5421093917,
    "y_2":291.4293071006,
    "x_3":26.1570277401,
    "y_3":185.3322723666,
    "FA_frac":null,
    "M_overturn":null,
    "R_overturn":null
  },
  {
    "x_1":null,
    "y_1":null,
    "x_2":26.6443224227,
    "y_2":291.2111081126,
    "x_3":26.2597690038,
    "y_3":185.2215214359,
    "FA_frac":null,
    "M_overturn":null,
    "R_overturn":null
  },
  {
    "x_1":null,
    "y_1":null,
    "x_2":26.7465354537,
    "y_2":290.9958734894,
    "x_3":26.3625102675,
    "y_3":185.1108071197,
    "FA_frac":null,
    "M_overturn":null,
    "R_overturn":null
  },
  {
    "x_1":null,
    "y_1":null,
    "x_2":26.8487484846,
    "y_2":290.7836424068,
    "x_3":26.4652515312,
    "y_3":185.0001274078,
    "FA_frac":null,
    "M_overturn":null,
    "R_overturn":null
  },
  {
    "x_1":null,
    "y_1":null,
    "x_2":26.9509615156,
    "y_2":290.5744540406,
    "x_3":26.5679927949,
    "y_3":184.8894802902,
    "FA_frac":null,
    "M_overturn":null,
    "R_overturn":null
  },
  {
    "x_1":null,
    "y_1":null,
    "x_2":27.0531745466,
    "y_2":290.3683475665,
    "x_3":26.6707340586,
    "y_3":184.7788637566,
    "FA_frac":null,
    "M_overturn":null,
    "R_overturn":null
  },
  {
    "x_1":null,
    "y_1":null,
    "x_2":27.1553875776,
    "y_2":290.1653621604,
    "x_3":26.7734753223,
    "y_3":184.6682757969,
    "FA_frac":null,
    "M_overturn":null,
    "R_overturn":null
  },
  {
    "x_1":null,
    "y_1":null,
    "x_2":27.2576006085,
    "y_2":289.965536998,
    "x_3":26.876216586,
    "y_3":184.5577144009,
    "FA_frac":null,
    "M_overturn":null,
    "R_overturn":null
  },
  {
    "x_1":null,
    "y_1":null,
    "x_2":27.3598136395,
    "y_2":289.7689112553,
    "x_3":26.9789578497,
    "y_3":184.4471775585,
    "FA_frac":null,
    "M_overturn":null,
    "R_overturn":null
  },
  {
    "x_1":null,
    "y_1":null,
    "x_2":27.4620266705,
    "y_2":289.5755241078,
    "x_3":27.0816991134,
    "y_3":184.3366632594,
    "FA_frac":null,
    "M_overturn":null,
    "R_overturn":null
  },
  {
    "x_1":null,
    "y_1":null,
    "x_2":27.5642397014,
    "y_2":289.3854147315,
    "x_3":27.1844403771,
    "y_3":184.2261694937,
    "FA_frac":null,
    "M_overturn":null,
    "R_overturn":null
  },
  {
    "x_1":null,
    "y_1":null,
    "x_2":27.6664527324,
    "y_2":289.1986223022,
    "x_3":27.2871816407,
    "y_3":184.115694251,
    "FA_frac":null,
    "M_overturn":null,
    "R_overturn":null
  },
  {
    "x_1":null,
    "y_1":null,
    "x_2":27.7686657634,
    "y_2":289.0151859956,
    "x_3":27.3899229044,
    "y_3":184.0052355212,
    "FA_frac":null,
    "M_overturn":null,
    "R_overturn":null
  },
  {
    "x_1":null,
    "y_1":null,
    "x_2":27.8708787944,
    "y_2":288.8351449876,
    "x_3":27.4926641681,
    "y_3":183.8947912942,
    "FA_frac":null,
    "M_overturn":null,
    "R_overturn":null
  },
  {
    "x_1":null,
    "y_1":null,
    "x_2":27.9730918253,
    "y_2":288.6585384539,
    "x_3":27.5954054318,
    "y_3":183.7843595598,
    "FA_frac":null,
    "M_overturn":null,
    "R_overturn":null
  },
  {
    "x_1":null,
    "y_1":null,
    "x_2":28.0753048563,
    "y_2":288.4854055703,
    "x_3":27.6981466955,
    "y_3":183.6739383078,
    "FA_frac":null,
    "M_overturn":null,
    "R_overturn":null
  },
  {
    "x_1":null,
    "y_1":null,
    "x_2":28.1775178873,
    "y_2":288.3157855127,
    "x_3":27.8008879592,
    "y_3":183.5635255281,
    "FA_frac":null,
    "M_overturn":null,
    "R_overturn":null
  },
  {
    "x_1":null,
    "y_1":null,
    "x_2":28.2797309183,
    "y_2":288.1497174568,
    "x_3":27.9036292229,
    "y_3":183.4531192106,
    "FA_frac":null,
    "M_overturn":null,
    "R_overturn":null
  },
  {
    "x_1":null,
    "y_1":null,
    "x_2":28.3819439492,
    "y_2":287.9872405785,
    "x_3":28.0063704866,
    "y_3":183.342717345,
    "FA_frac":null,
    "M_overturn":null,
    "R_overturn":null
  },
  {
    "x_1":null,
    "y_1":null,
    "x_2":28.4841569802,
    "y_2":287.8283940534,
    "x_3":28.1091117503,
    "y_3":183.2323179211,
    "FA_frac":null,
    "M_overturn":null,
    "R_overturn":null
  },
  {
    "x_1":null,
    "y_1":null,
    "x_2":28.5863700112,
    "y_2":287.6732170575,
    "x_3":28.211853014,
    "y_3":183.121918929,
    "FA_frac":null,
    "M_overturn":null,
    "R_overturn":null
  },
  {
    "x_1":null,
    "y_1":null,
    "x_2":28.6885830421,
    "y_2":287.5217487665,
    "x_3":28.3145942777,
    "y_3":183.0115183583,
    "FA_frac":null,
    "M_overturn":null,
    "R_overturn":null
  },
  {
    "x_1":null,
    "y_1":null,
    "x_2":28.7907960731,
    "y_2":287.3740283562,
    "x_3":28.4173355413,
    "y_3":182.9011141989,
    "FA_frac":null,
    "M_overturn":null,
    "R_overturn":null
  },
  {
    "x_1":null,
    "y_1":null,
    "x_2":28.8930091041,
    "y_2":287.2300950024,
    "x_3":28.520076805,
    "y_3":182.7907044407,
    "FA_frac":null,
    "M_overturn":null,
    "R_overturn":null
  },
  {
    "x_1":null,
    "y_1":null,
    "x_2":28.9952221351,
    "y_2":287.089987881,
    "x_3":28.6228180687,
    "y_3":182.6802870735,
    "FA_frac":null,
    "M_overturn":null,
    "R_overturn":null
  },
  {
    "x_1":null,
    "y_1":null,
    "x_2":29.097435166,
    "y_2":286.9537461676,
    "x_3":28.7255593324,
    "y_3":182.5698600871,
    "FA_frac":null,
    "M_overturn":null,
    "R_overturn":null
  },
  {
    "x_1":null,
    "y_1":null,
    "x_2":29.199648197,
    "y_2":286.8214090381,
    "x_3":28.8283005961,
    "y_3":182.4594214714,
    "FA_frac":null,
    "M_overturn":null,
    "R_overturn":null
  },
  {
    "x_1":null,
    "y_1":null,
    "x_2":29.301861228,
    "y_2":286.6930156684,
    "x_3":28.9310418598,
    "y_3":182.3489692162,
    "FA_frac":null,
    "M_overturn":null,
    "R_overturn":null
  },
  {
    "x_1":null,
    "y_1":null,
    "x_2":29.404074259,
    "y_2":286.5686052341,
    "x_3":29.0337831235,
    "y_3":182.2385013113,
    "FA_frac":null,
    "M_overturn":null,
    "R_overturn":null
  },
  {
    "x_1":null,
    "y_1":null,
    "x_2":29.5062872899,
    "y_2":286.4482169111,
    "x_3":29.1365243872,
    "y_3":182.1280157467,
    "FA_frac":null,
    "M_overturn":null,
    "R_overturn":null
  },
  {
    "x_1":null,
    "y_1":null,
    "x_2":29.6085003209,
    "y_2":286.3318898753,
    "x_3":29.2392656509,
    "y_3":182.017510512,
    "FA_frac":null,
    "M_overturn":null,
    "R_overturn":null
  },
  {
    "x_1":null,
    "y_1":null,
    "x_2":29.7107133519,
    "y_2":286.2196633023,
    "x_3":29.3420069146,
    "y_3":181.9069835973,
    "FA_frac":null,
    "M_overturn":null,
    "R_overturn":null
  },
  {
    "x_1":null,
    "y_1":null,
    "x_2":29.8129263828,
    "y_2":286.1115763679,
    "x_3":29.4447481783,
    "y_3":181.7964329923,
    "FA_frac":null,
    "M_overturn":null,
    "R_overturn":null
  },
  {
    "x_1":null,
    "y_1":null,
    "x_2":29.9151394138,
    "y_2":286.0076682481,
    "x_3":29.5474894419,
    "y_3":181.6858566868,
    "FA_frac":null,
    "M_overturn":null,
    "R_overturn":null
  },
  {
    "x_1":null,
    "y_1":null,
    "x_2":30.0173524448,
    "y_2":285.9079781186,
    "x_3":29.6502307056,
    "y_3":181.5752526707,
    "FA_frac":null,
    "M_overturn":null,
    "R_overturn":null
  },
  {
    "x_1":null,
    "y_1":null,
    "x_2":30.1195654758,
    "y_2":285.8125451551,
    "x_3":29.7529719693,
    "y_3":181.4646189338,
    "FA_frac":null,
    "M_overturn":null,
    "R_overturn":null
  },
  {
    "x_1":null,
    "y_1":null,
    "x_2":30.2217785067,
    "y_2":285.7214085335,
    "x_3":29.855713233,
    "y_3":181.353953466,
    "FA_frac":null,
    "M_overturn":null,
    "R_overturn":null
  },
  {
    "x_1":null,
    "y_1":null,
    "x_2":30.3239915377,
    "y_2":285.6346074295,
    "x_3":29.9584544967,
    "y_3":181.2432542572,
    "FA_frac":null,
    "M_overturn":null,
    "R_overturn":null
  },
  {
    "x_1":null,
    "y_1":null,
    "x_2":30.4262045687,
    "y_2":285.552181019,
    "x_3":30.0611957604,
    "y_3":181.132519297,
    "FA_frac":null,
    "M_overturn":null,
    "R_overturn":null
  },
  {
    "x_1":null,
    "y_1":null,
    "x_2":30.5284175997,
    "y_2":285.4741684778,
    "x_3":30.1639370241,
    "y_3":181.0217465755,
    "FA_frac":null,
    "M_overturn":null,
    "R_overturn":null
  },
  {
    "x_1":null,
    "y_1":null,
    "x_2":30.6306306306,
    "y_2":285.4006089817,
    "x_3":30.2666782878,
    "y_3":180.9109340824,
    "FA_frac":null,
    "M_overturn":null,
    "R_overturn":null
  },
  {
    "x_1":null,
    "y_1":null,
    "x_2":30.7328436616,
    "y_2":285.3315417064,
    "x_3":30.3694195515,
    "y_3":180.8000798075,
    "FA_frac":null,
    "M_overturn":null,
    "R_overturn":null
  },
  {
    "x_1":null,
    "y_1":null,
    "x_2":30.8350566926,
    "y_2":285.2670058277,
    "x_3":30.4721608152,
    "y_3":180.6891817408,
    "FA_frac":null,
    "M_overturn":null,
    "R_overturn":null
  },
  {
    "x_1":null,
    "y_1":null,
    "x_2":30.9372697235,
    "y_2":285.2070405215,
    "x_3":30.5749020789,
    "y_3":180.578237872,
    "FA_frac":null,
    "M_overturn":null,
    "R_overturn":null
  },
  {
    "x_1":null,
    "y_1":null,
    "x_2":31.0394827545,
    "y_2":285.1516849636,
    "x_3":30.6776433426,
    "y_3":180.467246191,
    "FA_frac":null,
    "M_overturn":null,
    "R_overturn":null
  },
  {
    "x_1":null,
    "y_1":null,
    "x_2":31.1416957855,
    "y_2":285.1009783241,
    "x_3":30.7803846062,
    "y_3":180.3562046876,
    "FA_frac":null,
    "M_overturn":null,
    "R_overturn":null
  },
  {
    "x_1":null,
    "y_1":null,
    "x_2":31.2439088165,
    "y_2":285.054939941,
    "x_3":30.8831258699,
    "y_3":180.2451113517,
    "FA_frac":null,
    "M_overturn":null,
    "R_overturn":null
  },
  {
    "x_1":null,
    "y_1":null,
    "x_2":31.3461218474,
    "y_2":285.0135247379,
    "x_3":30.9858671336,
    "y_3":180.133964173,
    "FA_frac":null,
    "M_overturn":null,
    "R_overturn":null
  },
  {
    "x_1":null,
    "y_1":null,
    "x_2":31.4483348784,
    "y_2":284.9766745839,
    "x_3":31.0886083973,
    "y_3":180.0227611416,
    "FA_frac":null,
    "M_overturn":null,
    "R_overturn":null
  },
  {
    "x_1":null,
    "y_1":null,
    "x_2":31.5505479094,
    "y_2":284.9443313479,
    "x_3":31.191349661,
    "y_3":179.9115002471,
    "FA_frac":null,
    "M_overturn":null,
    "R_overturn":null
  },
  {
    "x_1":null,
    "y_1":null,
    "x_2":31.6527609404,
    "y_2":284.916436899,
    "x_3":31.2940909247,
    "y_3":179.8001794794,
    "FA_frac":null,
    "M_overturn":null,
    "R_overturn":null
  },
  {
    "x_1":null,
    "y_1":null,
    "x_2":31.7549739713,
    "y_2":284.8929331062,
    "x_3":31.3968321884,
    "y_3":179.6887968284,
    "FA_frac":null,
    "M_overturn":null,
    "R_overturn":null
  },
  {
    "x_1":null,
    "y_1":null,
    "x_2":31.8571870023,
    "y_2":284.8737618385,
    "x_3":31.4995734521,
    "y_3":179.5773502839,
    "FA_frac":null,
    "M_overturn":null,
    "R_overturn":null
  },
  {
    "x_1":null,
    "y_1":null,
    "x_2":31.9594000333,
    "y_2":284.858864965,
    "x_3":31.6023147158,
    "y_3":179.4658378357,
    "FA_frac":null,
    "M_overturn":null,
    "R_overturn":null
  },
  {
    "x_1":null,
    "y_1":null,
    "x_2":32.0616130643,
    "y_2":284.8481843547,
    "x_3":31.7050559795,
    "y_3":179.3542574738,
    "FA_frac":null,
    "M_overturn":null,
    "R_overturn":null
  },
  {
    "x_1":null,
    "y_1":null,
    "x_2":32.1638260952,
    "y_2":284.8416618766,
    "x_3":31.8077972432,
    "y_3":179.2426071878,
    "FA_frac":null,
    "M_overturn":null,
    "R_overturn":null
  },
  {
    "x_1":null,
    "y_1":null,
    "x_2":32.2660391262,
    "y_2":284.8392393998,
    "x_3":31.9105385068,
    "y_3":179.1308849677,
    "FA_frac":null,
    "M_overturn":null,
    "R_overturn":null
  },
  {
    "x_1":null,
    "y_1":null,
    "x_2":32.3682521572,
    "y_2":284.8408587932,
    "x_3":32.0132797705,
    "y_3":179.0190888033,
    "FA_frac":null,
    "M_overturn":null,
    "R_overturn":null
  },
  {
    "x_1":null,
    "y_1":null,
    "x_2":32.4704651881,
    "y_2":284.8464619258,
    "x_3":32.1160210342,
    "y_3":178.9072166844,
    "FA_frac":null,
    "M_overturn":null,
    "R_overturn":null
  },
  {
    "x_1":null,
    "y_1":null,
    "x_2":32.5726782191,
    "y_2":284.8559906668,
    "x_3":32.2187622979,
    "y_3":178.7952666009,
    "FA_frac":null,
    "M_overturn":null,
    "R_overturn":null
  },
  {
    "x_1":null,
    "y_1":null,
    "x_2":32.6748912501,
    "y_2":284.8693868851,
    "x_3":32.3215035616,
    "y_3":178.6832365427,
    "FA_frac":null,
    "M_overturn":null,
    "R_overturn":null
  },
  {
    "x_1":null,
    "y_1":null,
    "x_2":32.7771042811,
    "y_2":284.8865924497,
    "x_3":32.4242448253,
    "y_3":178.5711244995,
    "FA_frac":null,
    "M_overturn":null,
    "R_overturn":null
  },
  {
    "x_1":null,
    "y_1":null,
    "x_2":32.879317312,
    "y_2":284.9075492297,
    "x_3":32.526986089,
    "y_3":178.4589284611,
    "FA_frac":null,
    "M_overturn":null,
    "R_overturn":null
  },
  {
    "x_1":null,
    "y_1":null,
    "x_2":32.981530343,
    "y_2":284.9321990941,
    "x_3":32.6297273527,
    "y_3":178.3466464176,
    "FA_frac":null,
    "M_overturn":null,
    "R_overturn":null
  },
  {
    "x_1":null,
    "y_1":null,
    "x_2":33.083743374,
    "y_2":284.960483912,
    "x_3":32.7324686164,
    "y_3":178.2342763586,
    "FA_frac":null,
    "M_overturn":null,
    "R_overturn":null
  },
  {
    "x_1":null,
    "y_1":null,
    "x_2":33.185956405,
    "y_2":284.9923455522,
    "x_3":32.8352098801,
    "y_3":178.121816274,
    "FA_frac":null,
    "M_overturn":null,
    "R_overturn":null
  },
  {
    "x_1":null,
    "y_1":null,
    "x_2":33.2881694359,
    "y_2":285.027725884,
    "x_3":32.9379511438,
    "y_3":178.0092641536,
    "FA_frac":null,
    "M_overturn":null,
    "R_overturn":null
  },
  {
    "x_1":null,
    "y_1":null,
    "x_2":33.3903824669,
    "y_2":285.0665667762,
    "x_3":33.0406924074,
    "y_3":177.8966179874,
    "FA_frac":null,
    "M_overturn":null,
    "R_overturn":null
  },
  {
    "x_1":null,
    "y_1":null,
    "x_2":33.4925954979,
    "y_2":285.1088100979,
    "x_3":33.1434336711,
    "y_3":177.7838757651,
    "FA_frac":null,
    "M_overturn":null,
    "R_overturn":null
  },
  {
    "x_1":null,
    "y_1":null,
    "x_2":33.5948085288,
    "y_2":285.1543977182,
    "x_3":33.2461749348,
    "y_3":177.6710354766,
    "FA_frac":null,
    "M_overturn":null,
    "R_overturn":null
  },
  {
    "x_1":null,
    "y_1":null,
    "x_2":33.6970215598,
    "y_2":285.2032715061,
    "x_3":33.3489161985,
    "y_3":177.5580951116,
    "FA_frac":null,
    "M_overturn":null,
    "R_overturn":null
  },
  {
    "x_1":null,
    "y_1":null,
    "x_2":33.7992345908,
    "y_2":285.2553733305,
    "x_3":33.4516574622,
    "y_3":177.4450526602,
    "FA_frac":null,
    "M_overturn":null,
    "R_overturn":null
  },
  {
    "x_1":null,
    "y_1":null,
    "x_2":33.9014476218,
    "y_2":285.3106450605,
    "x_3":33.5543987259,
    "y_3":177.331906112,
    "FA_frac":null,
    "M_overturn":null,
    "R_overturn":null
  },
  {
    "x_1":null,
    "y_1":null,
    "x_2":34.0036606527,
    "y_2":285.3690285652,
    "x_3":33.6571399896,
    "y_3":177.2186534569,
    "FA_frac":null,
    "M_overturn":null,
    "R_overturn":null
  },
  {
    "x_1":null,
    "y_1":null,
    "x_2":34.1058736837,
    "y_2":285.4304657135,
    "x_3":33.7598812533,
    "y_3":177.1052926849,
    "FA_frac":null,
    "M_overturn":null,
    "R_overturn":null
  },
  {
    "x_1":null,
    "y_1":null,
    "x_2":34.2080867147,
    "y_2":285.4948983745,
    "x_3":33.862622517,
    "y_3":176.9918217856,
    "FA_frac":null,
    "M_overturn":null,
    "R_overturn":null
  },
  {
    "x_1":null,
    "y_1":null,
    "x_2":34.3102997457,
    "y_2":285.5622684173,
    "x_3":33.9653637807,
    "y_3":176.8782389093,
    "FA_frac":null,
    "M_overturn":null,
    "R_overturn":null
  },
  {
    "x_1":null,
    "y_1":null,
    "x_2":34.4125127766,
    "y_2":285.6325177107,
    "x_3":34.0681050444,
    "y_3":176.7645447283,
    "FA_frac":null,
    "M_overturn":null,
    "R_overturn":null
  },
  {
    "x_1":null,
    "y_1":null,
    "x_2":34.5147258076,
    "y_2":285.7055881239,
    "x_3":34.170846308,
    "y_3":176.650741922,
    "FA_frac":null,
    "M_overturn":null,
    "R_overturn":null
  },
  {
    "x_1":null,
    "y_1":null,
    "x_2":34.6169388386,
    "y_2":285.7814215258,
    "x_3":34.2735875717,
    "y_3":176.5368332254,
    "FA_frac":null,
    "M_overturn":null,
    "R_overturn":null
  },
  {
    "x_1":null,
    "y_1":null,
    "x_2":34.7191518695,
    "y_2":285.8599597856,
    "x_3":34.3763288354,
    "y_3":176.4228213735,
    "FA_frac":null,
    "M_overturn":null,
    "R_overturn":null
  },
  {
    "x_1":null,
    "y_1":null,
    "x_2":34.8213649005,
    "y_2":285.9411447722,
    "x_3":34.4790700991,
    "y_3":176.3087091011,
    "FA_frac":null,
    "M_overturn":null,
    "R_overturn":null
  },
  {
    "x_1":null,
    "y_1":null,
    "x_2":34.9235779315,
    "y_2":286.0249183546,
    "x_3":34.5818113628,
    "y_3":176.1944991433,
    "FA_frac":null,
    "M_overturn":null,
    "R_overturn":null
  },
  {
    "x_1":null,
    "y_1":null,
    "x_2":35.0257909625,
    "y_2":286.1112224019,
    "x_3":34.6845526265,
    "y_3":176.0801942349,
    "FA_frac":null,
    "M_overturn":null,
    "R_overturn":null
  },
  {
    "x_1":null,
    "y_1":null,
    "x_2":35.1280039934,
    "y_2":286.1999987831,
    "x_3":34.7872938902,
    "y_3":175.965797111,
    "FA_frac":null,
    "M_overturn":null,
    "R_overturn":null
  },
  {
    "x_1":null,
    "y_1":null,
    "x_2":35.2302170244,
    "y_2":286.2911893672,
    "x_3":34.8900351539,
    "y_3":175.8513105065,
    "FA_frac":null,
    "M_overturn":null,
    "R_overturn":null
  },
  {
    "x_1":null,
    "y_1":null,
    "x_2":35.3324300554,
    "y_2":286.3847360233,
    "x_3":34.9927764176,
    "y_3":175.7367371563,
    "FA_frac":null,
    "M_overturn":null,
    "R_overturn":null
  },
  {
    "x_1":null,
    "y_1":null,
    "x_2":35.4346430864,
    "y_2":286.4805806203,
    "x_3":35.0955176813,
    "y_3":175.6220797954,
    "FA_frac":null,
    "M_overturn":null,
    "R_overturn":null
  },
  {
    "x_1":null,
    "y_1":null,
    "x_2":35.5368561173,
    "y_2":286.5786650273,
    "x_3":35.198258945,
    "y_3":175.5073411588,
    "FA_frac":null,
    "M_overturn":null,
    "R_overturn":null
  },
  {
    "x_1":null,
    "y_1":null,
    "x_2":35.6390691483,
    "y_2":286.6789311133,
    "x_3":35.3010002087,
    "y_3":175.3925239813,
    "FA_frac":null,
    "M_overturn":null,
    "R_overturn":null
  },
  {
    "x_1":null,
    "y_1":null,
    "x_2":35.7412821793,
    "y_2":286.7813207473,
    "x_3":35.4037414723,
    "y_3":175.277630998,
    "FA_frac":null,
    "M_overturn":null,
    "R_overturn":null
  },
  {
    "x_1":null,
    "y_1":null,
    "x_2":35.8434952102,
    "y_2":286.8857757984,
    "x_3":35.506482736,
    "y_3":175.1626649437,
    "FA_frac":null,
    "M_overturn":null,
    "R_overturn":null
  },
  {
    "x_1":null,
    "y_1":null,
    "x_2":35.9457082412,
    "y_2":286.9922381356,
    "x_3":35.6092239997,
    "y_3":175.0476285535,
    "FA_frac":null,
    "M_overturn":null,
    "R_overturn":null
  },
  {
    "x_1":null,
    "y_1":null,
    "x_2":36.0479212722,
    "y_2":287.1006496279,
    "x_3":35.7119652634,
    "y_3":174.9325245623,
    "FA_frac":null,
    "M_overturn":null,
    "R_overturn":null
  },
  {
    "x_1":null,
    "y_1":null,
    "x_2":36.1501343032,
    "y_2":287.2109521443,
    "x_3":35.8147065271,
    "y_3":174.817355705,
    "FA_frac":null,
    "M_overturn":null,
    "R_overturn":null
  },
  {
    "x_1":null,
    "y_1":null,
    "x_2":36.2523473341,
    "y_2":287.3230875539,
    "x_3":35.9174477908,
    "y_3":174.7021247166,
    "FA_frac":null,
    "M_overturn":null,
    "R_overturn":null
  },
  {
    "x_1":null,
    "y_1":null,
    "x_2":36.3545603651,
    "y_2":287.4369977256,
    "x_3":36.0201890545,
    "y_3":174.586834332,
    "FA_frac":null,
    "M_overturn":null,
    "R_overturn":null
  },
  {
    "x_1":null,
    "y_1":null,
    "x_2":36.4567733961,
    "y_2":287.5526245285,
    "x_3":36.1229303182,
    "y_3":174.4714872862,
    "FA_frac":null,
    "M_overturn":null,
    "R_overturn":null
  },
  {
    "x_1":null,
    "y_1":null,
    "x_2":36.5589864271,
    "y_2":287.6699098317,
    "x_3":36.2256715819,
    "y_3":174.3560863142,
    "FA_frac":null,
    "M_overturn":null,
    "R_overturn":null
  },
  {
    "x_1":null,
    "y_1":null,
    "x_2":36.661199458,
    "y_2":287.7887955041,
    "x_3":36.3284128456,
    "y_3":174.2406341508,
    "FA_frac":null,
    "M_overturn":null,
    "R_overturn":null
  },
  {
    "x_1":null,
    "y_1":null,
    "x_2":36.763412489,
    "y_2":287.9092234148,
    "x_3":36.4311541093,
    "y_3":174.1251335311,
    "FA_frac":null,
    "M_overturn":null,
    "R_overturn":null
  },
  {
    "x_1":null,
    "y_1":null,
    "x_2":36.86562552,
    "y_2":288.0311354328,
    "x_3":36.5338953729,
    "y_3":174.00958719,
    "FA_frac":null,
    "M_overturn":null,
    "R_overturn":null
  },
  {
    "x_1":null,
    "y_1":null,
    "x_2":36.967838551,
    "y_2":288.1544734271,
    "x_3":36.6366366366,
    "y_3":173.8939978624,
    "FA_frac":null,
    "M_overturn":null,
    "R_overturn":null
  },
  {
    "x_1":null,
    "y_1":null,
    "x_2":37.0700515819,
    "y_2":288.2791792667,
    "x_3":36.7393779003,
    "y_3":173.7783682833,
    "FA_frac":null,
    "M_overturn":null,
    "R_overturn":null
  },
  {
    "x_1":null,
    "y_1":null,
    "x_2":37.1722646129,
    "y_2":288.4051948207,
    "x_3":36.842119164,
    "y_3":173.6627011876,
    "FA_frac":null,
    "M_overturn":null,
    "R_overturn":null
  },
  {
    "x_1":null,
    "y_1":null,
    "x_2":37.2744776439,
    "y_2":288.5324619581,
    "x_3":36.9448604277,
    "y_3":173.5469993103,
    "FA_frac":null,
    "M_overturn":null,
    "R_overturn":null
  },
  {
    "x_1":null,
    "y_1":null,
    "x_2":37.3766906748,
    "y_2":288.6609225479,
    "x_3":37.0476016914,
    "y_3":173.4312653864,
    "FA_frac":null,
    "M_overturn":null,
    "R_overturn":null
  },
  {
    "x_1":null,
    "y_1":null,
    "x_2":37.4789037058,
    "y_2":288.7905184592,
    "x_3":37.1503429551,
    "y_3":173.3155021508,
    "FA_frac":null,
    "M_overturn":null,
    "R_overturn":null
  },
  {
    "x_1":null,
    "y_1":null,
    "x_2":37.5811167368,
    "y_2":288.9211915609,
    "x_3":37.2530842188,
    "y_3":173.1997123384,
    "FA_frac":null,
    "M_overturn":null,
    "R_overturn":null
  },
  {
    "x_1":null,
    "y_1":null,
    "x_2":37.6833297678,
    "y_2":289.052883722,
    "x_3":37.3558254825,
    "y_3":173.0838986842,
    "FA_frac":null,
    "M_overturn":null,
    "R_overturn":null
  },
  {
    "x_1":null,
    "y_1":null,
    "x_2":37.7855427987,
    "y_2":289.1855368117,
    "x_3":37.4585667462,
    "y_3":172.9680639231,
    "FA_frac":null,
    "M_overturn":null,
    "R_overturn":null
  },
  {
    "x_1":null,
    "y_1":null,
    "x_2":37.8877558297,
    "y_2":289.319092699,
    "x_3":37.5613080099,
    "y_3":172.8522107901,
    "FA_frac":null,
    "M_overturn":null,
    "R_overturn":null
  },
  {
    "x_1":null,
    "y_1":null,
    "x_2":37.9899688607,
    "y_2":289.4534932527,
    "x_3":37.6640492735,
    "y_3":172.7363420202,
    "FA_frac":null,
    "M_overturn":null,
    "R_overturn":null
  },
  {
    "x_1":null,
    "y_1":null,
    "x_2":38.0921818917,
    "y_2":289.5886803421,
    "x_3":37.7667905372,
    "y_3":172.6204603482,
    "FA_frac":null,
    "M_overturn":null,
    "R_overturn":null
  },
  {
    "x_1":null,
    "y_1":null,
    "x_2":38.1943949226,
    "y_2":289.724595836,
    "x_3":37.8695318009,
    "y_3":172.5045685092,
    "FA_frac":null,
    "M_overturn":null,
    "R_overturn":null
  },
  {
    "x_1":null,
    "y_1":null,
    "x_2":38.2966079536,
    "y_2":289.8611816036,
    "x_3":37.9722730646,
    "y_3":172.3886692381,
    "FA_frac":null,
    "M_overturn":null,
    "R_overturn":null
  },
  {
    "x_1":null,
    "y_1":null,
    "x_2":38.3988209846,
    "y_2":289.9983795139,
    "x_3":38.0750143283,
    "y_3":172.2727652698,
    "FA_frac":null,
    "M_overturn":null,
    "R_overturn":null
  },
  {
    "x_1":null,
    "y_1":null,
    "x_2":38.5010340155,
    "y_2":290.1361314358,
    "x_3":38.177755592,
    "y_3":172.1568593393,
    "FA_frac":null,
    "M_overturn":null,
    "R_overturn":null
  },
  {
    "x_1":null,
    "y_1":null,
    "x_2":38.6032470465,
    "y_2":290.2743792384,
    "x_3":38.2804968557,
    "y_3":172.0409541816,
    "FA_frac":null,
    "M_overturn":null,
    "R_overturn":null
  },
  {
    "x_1":null,
    "y_1":null,
    "x_2":38.7054600775,
    "y_2":290.4130647907,
    "x_3":38.3832381194,
    "y_3":171.9250525315,
    "FA_frac":null,
    "M_overturn":null,
    "R_overturn":null
  },
  {
    "x_1":null,
    "y_1":null,
    "x_2":38.8076731085,
    "y_2":290.5521299617,
    "x_3":38.4859793831,
    "y_3":171.8091571241,
    "FA_frac":null,
    "M_overturn":null,
    "R_overturn":null
  },
  {
    "x_1":null,
    "y_1":null,
    "x_2":38.9098861394,
    "y_2":290.6915166206,
    "x_3":38.5887206468,
    "y_3":171.6932706943,
    "FA_frac":null,
    "M_overturn":null,
    "R_overturn":null
  },
  {
    "x_1":null,
    "y_1":null,
    "x_2":39.0120991704,
    "y_2":290.8311666362,
    "x_3":38.6914619105,
    "y_3":171.577395977,
    "FA_frac":null,
    "M_overturn":null,
    "R_overturn":null
  },
  {
    "x_1":null,
    "y_1":null,
    "x_2":39.1143122014,
    "y_2":290.9710218776,
    "x_3":38.7942031742,
    "y_3":171.4615357072,
    "FA_frac":null,
    "M_overturn":null,
    "R_overturn":null
  },
  {
    "x_1":null,
    "y_1":null,
    "x_2":39.2165252324,
    "y_2":291.1110242139,
    "x_3":38.8969444378,
    "y_3":171.3456926199,
    "FA_frac":null,
    "M_overturn":null,
    "R_overturn":null
  },
  {
    "x_1":null,
    "y_1":null,
    "x_2":39.3187382633,
    "y_2":291.251115514,
    "x_3":38.9996857015,
    "y_3":171.2298694499,
    "FA_frac":null,
    "M_overturn":null,
    "R_overturn":null
  },
  {
    "x_1":null,
    "y_1":null,
    "x_2":39.4209512943,
    "y_2":291.391237647,
    "x_3":39.1024269652,
    "y_3":171.1140689323,
    "FA_frac":null,
    "M_overturn":null,
    "R_overturn":null
  },
  {
    "x_1":null,
    "y_1":null,
    "x_2":39.5231643253,
    "y_2":291.531332482,
    "x_3":39.2051682289,
    "y_3":170.998293802,
    "FA_frac":null,
    "M_overturn":null,
    "R_overturn":null
  },
  {
    "x_1":null,
    "y_1":null,
    "x_2":39.6253773562,
    "y_2":291.6713418878,
    "x_3":39.3079094926,
    "y_3":170.882546794,
    "FA_frac":null,
    "M_overturn":null,
    "R_overturn":null
  },
  {
    "x_1":null,
    "y_1":null,
    "x_2":39.7275903872,
    "y_2":291.8112077336,
    "x_3":39.4106507563,
    "y_3":170.7668306431,
    "FA_frac":null,
    "M_overturn":null,
    "R_overturn":null
  },
  {
    "x_1":null,
    "y_1":null,
    "x_2":39.8298034182,
    "y_2":291.9508718884,
    "x_3":39.51339202,
    "y_3":170.6511480844,
    "FA_frac":null,
    "M_overturn":null,
    "R_overturn":null
  },
  {
    "x_1":null,
    "y_1":null,
    "x_2":39.9320164492,
    "y_2":292.0902762212,
    "x_3":39.6161332837,
    "y_3":170.5355018527,
    "FA_frac":null,
    "M_overturn":null,
    "R_overturn":null
  },
  {
    "x_1":null,
    "y_1":null,
    "x_2":40.0342294801,
    "y_2":292.229362601,
    "x_3":39.7188745474,
    "y_3":170.4198946831,
    "FA_frac":null,
    "M_overturn":null,
    "R_overturn":null
  },
  {
    "x_1":null,
    "y_1":null,
    "x_2":40.1364425111,
    "y_2":292.3680728969,
    "x_3":39.8216158111,
    "y_3":170.3043293105,
    "FA_frac":null,
    "M_overturn":null,
    "R_overturn":null
  },
  {
    "x_1":null,
    "y_1":null,
    "x_2":40.2386555421,
    "y_2":292.5063489779,
    "x_3":39.9243570748,
    "y_3":170.1888084699,
    "FA_frac":null,
    "M_overturn":null,
    "R_overturn":null
  },
  {
    "x_1":null,
    "y_1":null,
    "x_2":40.3408685731,
    "y_2":292.6441410374,
    "x_3":40.0270983384,
    "y_3":170.0733348961,
    "FA_frac":null,
    "M_overturn":null,
    "R_overturn":null
  },
  {
    "x_1":null,
    "y_1":null,
    "x_2":40.443081604,
    "y_2":292.7814314254,
    "x_3":40.1298396021,
    "y_3":169.9579113242,
    "FA_frac":null,
    "M_overturn":null,
    "R_overturn":null
  },
  {
    "x_1":null,
    "y_1":null,
    "x_2":40.545294635,
    "y_2":292.9182102553,
    "x_3":40.2325808658,
    "y_3":169.8425404891,
    "FA_frac":null,
    "M_overturn":null,
    "R_overturn":null
  },
  {
    "x_1":null,
    "y_1":null,
    "x_2":40.647507666,
    "y_2":293.0544676405,
    "x_3":40.3353221295,
    "y_3":169.7272251257,
    "FA_frac":null,
    "M_overturn":null,
    "R_overturn":null
  },
  {
    "x_1":null,
    "y_1":null,
    "x_2":40.749720697,
    "y_2":293.1901936943,
    "x_3":40.4380633932,
    "y_3":169.6119679691,
    "FA_frac":null,
    "M_overturn":null,
    "R_overturn":null
  },
  {
    "x_1":null,
    "y_1":null,
    "x_2":40.8519337279,
    "y_2":293.3253785303,
    "x_3":40.5408046569,
    "y_3":169.496771754,
    "FA_frac":null,
    "M_overturn":null,
    "R_overturn":null
  },
  {
    "x_1":null,
    "y_1":null,
    "x_2":40.9541467589,
    "y_2":293.4600122617,
    "x_3":40.6435459206,
    "y_3":169.3816392156,
    "FA_frac":null,
    "M_overturn":null,
    "R_overturn":null
  },
  {
    "x_1":null,
    "y_1":null,
    "x_2":41.0563597899,
    "y_2":293.594085002,
    "x_3":40.7462871843,
    "y_3":169.2665730887,
    "FA_frac":null,
    "M_overturn":null,
    "R_overturn":null
  },
  {
    "x_1":null,
    "y_1":null,
    "x_2":41.1585728208,
    "y_2":293.7275868646,
    "x_3":40.849028448,
    "y_3":169.1515761083,
    "FA_frac":null,
    "M_overturn":null,
    "R_overturn":null
  },
  {
    "x_1":null,
    "y_1":null,
    "x_2":41.2607858518,
    "y_2":293.8605079629,
    "x_3":40.9517697117,
    "y_3":169.0366510094,
    "FA_frac":null,
    "M_overturn":null,
    "R_overturn":null
  },
  {
    "x_1":null,
    "y_1":null,
    "x_2":41.3629988828,
    "y_2":293.9928384103,
    "x_3":41.0545109754,
    "y_3":168.9218005269,
    "FA_frac":null,
    "M_overturn":null,
    "R_overturn":null
  },
  {
    "x_1":null,
    "y_1":null,
    "x_2":41.4652119138,
    "y_2":294.1245683202,
    "x_3":41.157252239,
    "y_3":168.8070273957,
    "FA_frac":null,
    "M_overturn":null,
    "R_overturn":null
  },
  {
    "x_1":null,
    "y_1":null,
    "x_2":41.5674249447,
    "y_2":294.2556878059,
    "x_3":41.2599935027,
    "y_3":168.6923343508,
    "FA_frac":null,
    "M_overturn":null,
    "R_overturn":null
  },
  {
    "x_1":null,
    "y_1":null,
    "x_2":41.6696379757,
    "y_2":294.386186981,
    "x_3":41.3627347664,
    "y_3":168.5777241271,
    "FA_frac":null,
    "M_overturn":null,
    "R_overturn":null
  },
  {
    "x_1":null,
    "y_1":null,
    "x_2":41.7718510067,
    "y_2":294.5160559587,
    "x_3":41.4654760301,
    "y_3":168.4631994597,
    "FA_frac":null,
    "M_overturn":null,
    "R_overturn":null
  },
  {
    "x_1":null,
    "y_1":null,
    "x_2":41.8740640377,
    "y_2":294.6452848526,
    "x_3":41.5682172938,
    "y_3":168.3487630834,
    "FA_frac":null,
    "M_overturn":null,
    "R_overturn":null
  },
  {
    "x_1":null,
    "y_1":null,
    "x_2":41.9762770686,
    "y_2":294.7738637759,
    "x_3":41.6709585575,
    "y_3":168.2344177332,
    "FA_frac":null,
    "M_overturn":null,
    "R_overturn":null
  },
  {
    "x_1":null,
    "y_1":null,
    "x_2":42.0784900996,
    "y_2":294.9017828422,
    "x_3":41.7736998212,
    "y_3":168.120166144,
    "FA_frac":null,
    "M_overturn":null,
    "R_overturn":null
  },
  {
    "x_1":null,
    "y_1":null,
    "x_2":42.1807031306,
    "y_2":295.0290321647,
    "x_3":41.8764410849,
    "y_3":168.0060110508,
    "FA_frac":null,
    "M_overturn":null,
    "R_overturn":null
  },
  {
    "x_1":null,
    "y_1":null,
    "x_2":42.2829161615,
    "y_2":295.155601857,
    "x_3":41.9791823486,
    "y_3":167.8919551886,
    "FA_frac":null,
    "M_overturn":null,
    "R_overturn":null
  },
  {
    "x_1":null,
    "y_1":null,
    "x_2":42.3851291925,
    "y_2":295.2814820323,
    "x_3":42.0819236123,
    "y_3":167.7780012923,
    "FA_frac":null,
    "M_overturn":null,
    "R_overturn":null
  },
  {
    "x_1":null,
    "y_1":null,
    "x_2":42.4873422235,
    "y_2":295.4066628042,
    "x_3":42.184664876,
    "y_3":167.6641520968,
    "FA_frac":null,
    "M_overturn":null,
    "R_overturn":null
  },
  {
    "x_1":null,
    "y_1":null,
    "x_2":42.5895552545,
    "y_2":295.5311342859,
    "x_3":42.2874061396,
    "y_3":167.5504103372,
    "FA_frac":null,
    "M_overturn":null,
    "R_overturn":null
  },
  {
    "x_1":null,
    "y_1":null,
    "x_2":42.6917682854,
    "y_2":295.654886591,
    "x_3":42.3901474033,
    "y_3":167.4367787483,
    "FA_frac":null,
    "M_overturn":null,
    "R_overturn":null
  },
  {
    "x_1":null,
    "y_1":null,
    "x_2":42.7939813164,
    "y_2":295.7779098327,
    "x_3":42.492888667,
    "y_3":167.323260065,
    "FA_frac":null,
    "M_overturn":null,
    "R_overturn":null
  },
  {
    "x_1":null,
    "y_1":null,
    "x_2":42.8961943474,
    "y_2":295.9001941246,
    "x_3":42.5956299307,
    "y_3":167.2098570225,
    "FA_frac":null,
    "M_overturn":null,
    "R_overturn":null
  },
  {
    "x_1":null,
    "y_1":null,
    "x_2":42.9984073784,
    "y_2":296.02172958,
    "x_3":42.6983711944,
    "y_3":167.0965723555,
    "FA_frac":null,
    "M_overturn":null,
    "R_overturn":null
  },
  {
    "x_1":null,
    "y_1":null,
    "x_2":43.1006204093,
    "y_2":296.1425063123,
    "x_3":42.8011124581,
    "y_3":166.9834087991,
    "FA_frac":null,
    "M_overturn":null,
    "R_overturn":null
  },
  {
    "x_1":null,
    "y_1":null,
    "x_2":43.2028334403,
    "y_2":296.2625144349,
    "x_3":42.9038537218,
    "y_3":166.8703690882,
    "FA_frac":null,
    "M_overturn":null,
    "R_overturn":null
  },
  {
    "x_1":null,
    "y_1":null,
    "x_2":43.3050464713,
    "y_2":296.3817440612,
    "x_3":43.0065949855,
    "y_3":166.7574559577,
    "FA_frac":null,
    "M_overturn":null,
    "R_overturn":null
  },
  {
    "x_1":null,
    "y_1":null,
    "x_2":43.4072595022,
    "y_2":296.5001853046,
    "x_3":43.1093362492,
    "y_3":166.6446721427,
    "FA_frac":null,
    "M_overturn":null,
    "R_overturn":null
  },
  {
    "x_1":null,
    "y_1":null,
    "x_2":43.5094725332,
    "y_2":296.6178282785,
    "x_3":43.2120775129,
    "y_3":166.532020378,
    "FA_frac":null,
    "M_overturn":null,
    "R_overturn":null
  },
  {
    "x_1":null,
    "y_1":null,
    "x_2":43.6116855642,
    "y_2":296.7346630964,
    "x_3":43.3148187766,
    "y_3":166.4195033985,
    "FA_frac":null,
    "M_overturn":null,
    "R_overturn":null
  },
  {
    "x_1":null,
    "y_1":null,
    "x_2":43.7138985952,
    "y_2":296.8506798715,
    "x_3":43.4175600403,
    "y_3":166.3071239394,
    "FA_frac":null,
    "M_overturn":null,
    "R_overturn":null
  },
  {
    "x_1":null,
    "y_1":null,
    "x_2":43.8161116261,
    "y_2":296.9658687174,
    "x_3":43.5203013039,
    "y_3":166.1948847354,
    "FA_frac":null,
    "M_overturn":null,
    "R_overturn":null
  },
  {
    "x_1":null,
    "y_1":null,
    "x_2":43.9183246571,
    "y_2":297.0802197474,
    "x_3":43.6230425676,
    "y_3":166.0827885216,
    "FA_frac":null,
    "M_overturn":null,
    "R_overturn":null
  },
  {
    "x_1":null,
    "y_1":null,
    "x_2":44.0205376881,
    "y_2":297.1937230749,
    "x_3":43.7257838313,
    "y_3":165.9708380329,
    "FA_frac":null,
    "M_overturn":null,
    "R_overturn":null
  },
  {
    "x_1":null,
    "y_1":null,
    "x_2":44.1227507191,
    "y_2":297.3063688134,
    "x_3":43.828525095,
    "y_3":165.8590360043,
    "FA_frac":null,
    "M_overturn":null,
    "R_overturn":null
  },
  {
    "x_1":null,
    "y_1":null,
    "x_2":44.22496375,
    "y_2":297.4181470762,
    "x_3":43.9312663587,
    "y_3":165.7473851706,
    "FA_frac":null,
    "M_overturn":null,
    "R_overturn":null
  },
  {
    "x_1":null,
    "y_1":null,
    "x_2":44.327176781,
    "y_2":297.5290479766,
    "x_3":44.0340076224,
    "y_3":165.6358882669,
    "FA_frac":null,
    "M_overturn":null,
    "R_overturn":null
  },
  {
    "x_1":null,
    "y_1":null,
    "x_2":44.429389812,
    "y_2":297.6390616283,
    "x_3":44.1367488861,
    "y_3":165.5245480281,
    "FA_frac":null,
    "M_overturn":null,
    "R_overturn":null
  },
  {
    "x_1":null,
    "y_1":null,
    "x_2":44.5316028429,
    "y_2":297.7481781444,
    "x_3":44.2394901498,
    "y_3":165.4133671892,
    "FA_frac":null,
    "M_overturn":null,
    "R_overturn":null
  },
  {
    "x_1":null,
    "y_1":null,
    "x_2":44.6338158739,
    "y_2":297.8563876385,
    "x_3":44.3422314135,
    "y_3":165.302348485,
    "FA_frac":null,
    "M_overturn":null,
    "R_overturn":null
  },
  {
    "x_1":null,
    "y_1":null,
    "x_2":44.7360289049,
    "y_2":297.9636802238,
    "x_3":44.4449726772,
    "y_3":165.1914946507,
    "FA_frac":null,
    "M_overturn":null,
    "R_overturn":null
  },
  {
    "x_1":null,
    "y_1":null,
    "x_2":44.8382419359,
    "y_2":298.070046014,
    "x_3":44.5477139409,
    "y_3":165.080808421,
    "FA_frac":null,
    "M_overturn":null,
    "R_overturn":null
  },
  {
    "x_1":null,
    "y_1":null,
    "x_2":44.9404549668,
    "y_2":298.1754751222,
    "x_3":44.6504552045,
    "y_3":164.970292531,
    "FA_frac":null,
    "M_overturn":null,
    "R_overturn":null
  },
  {
    "x_1":null,
    "y_1":null,
    "x_2":45.0426679978,
    "y_2":298.279957662,
    "x_3":44.7531964682,
    "y_3":164.8599497155,
    "FA_frac":null,
    "M_overturn":null,
    "R_overturn":null
  },
  {
    "x_1":null,
    "y_1":null,
    "x_2":45.1448810288,
    "y_2":298.3834837467,
    "x_3":44.8559377319,
    "y_3":164.7497827097,
    "FA_frac":null,
    "M_overturn":null,
    "R_overturn":null
  },
  {
    "x_1":null,
    "y_1":null,
    "x_2":45.2470940598,
    "y_2":298.4860434898,
    "x_3":44.9586789956,
    "y_3":164.6397942483,
    "FA_frac":null,
    "M_overturn":null,
    "R_overturn":null
  },
  {
    "x_1":null,
    "y_1":null,
    "x_2":45.3493070907,
    "y_2":298.5876270045,
    "x_3":45.0614202593,
    "y_3":164.5299870664,
    "FA_frac":null,
    "M_overturn":null,
    "R_overturn":null
  },
  {
    "x_1":null,
    "y_1":null,
    "x_2":45.4515201217,
    "y_2":298.6882244044,
    "x_3":45.164161523,
    "y_3":164.4203638989,
    "FA_frac":null,
    "M_overturn":null,
    "R_overturn":null
  },
  {
    "x_1":null,
    "y_1":null,
    "x_2":45.5537331527,
    "y_2":298.7878258029,
    "x_3":45.2669027867,
    "y_3":164.3109274807,
    "FA_frac":null,
    "M_overturn":null,
    "R_overturn":null
  },
  {
    "x_1":null,
    "y_1":null,
    "x_2":45.6559461837,
    "y_2":298.8864213133,
    "x_3":45.3696440504,
    "y_3":164.2016805469,
    "FA_frac":null,
    "M_overturn":null,
    "R_overturn":null
  },
  {
    "x_1":null,
    "y_1":null,
    "x_2":45.7581592146,
    "y_2":298.984001049,
    "x_3":45.4723853141,
    "y_3":164.0926258323,
    "FA_frac":null,
    "M_overturn":null,
    "R_overturn":null
  },
  {
    "x_1":null,
    "y_1":null,
    "x_2":45.8603722456,
    "y_2":299.0805551235,
    "x_3":45.5751265778,
    "y_3":163.9837660719,
    "FA_frac":null,
    "M_overturn":null,
    "R_overturn":null
  },
  {
    "x_1":null,
    "y_1":null,
    "x_2":45.9625852766,
    "y_2":299.1760736501,
    "x_3":45.6778678415,
    "y_3":163.8751040007,
    "FA_frac":null,
    "M_overturn":null,
    "R_overturn":null
  },
  {
    "x_1":null,
    "y_1":null,
    "x_2":46.0647983075,
    "y_2":299.2705467422,
    "x_3":45.7806091051,
    "y_3":163.7666423536,
    "FA_frac":null,
    "M_overturn":null,
    "R_overturn":null
  },
  {
    "x_1":null,
    "y_1":null,
    "x_2":46.1670113385,
    "y_2":299.3639645133,
    "x_3":45.8833503688,
    "y_3":163.6583838655,
    "FA_frac":null,
    "M_overturn":null,
    "R_overturn":null
  },
  {
    "x_1":null,
    "y_1":null,
    "x_2":46.2692243695,
    "y_2":299.4563170768,
    "x_3":45.9860916325,
    "y_3":163.5503312715,
    "FA_frac":null,
    "M_overturn":null,
    "R_overturn":null
  },
  {
    "x_1":null,
    "y_1":null,
    "x_2":46.3714374005,
    "y_2":299.547594546,
    "x_3":46.0888328962,
    "y_3":163.4424873063,
    "FA_frac":null,
    "M_overturn":null,
    "R_overturn":null
  },
  {
    "x_1":null,
    "y_1":null,
    "x_2":46.4736504314,
    "y_2":299.6377870343,
    "x_3":46.1915741599,
    "y_3":163.3348547052,
    "FA_frac":null,
    "M_overturn":null,
    "R_overturn":null
  },
  {
    "x_1":null,
    "y_1":null,
    "x_2":46.5758634624,
    "y_2":299.7268846552,
    "x_3":46.2943154236,
    "y_3":163.2274362028,
    "FA_frac":null,
    "M_overturn":null,
    "R_overturn":null
  },
  {
    "x_1":null,
    "y_1":null,
    "x_2":46.6780764934,
    "y_2":299.814877522,
    "x_3":46.3970566873,
    "y_3":163.1202345343,
    "FA_frac":null,
    "M_overturn":null,
    "R_overturn":null
  },
  {
    "x_1":null,
    "y_1":null,
    "x_2":46.7802895244,
    "y_2":299.9017557482,
    "x_3":46.499797951,
    "y_3":163.0132524345,
    "FA_frac":null,
    "M_overturn":null,
    "R_overturn":null
  },
  {
    "x_1":null,
    "y_1":null,
    "x_2":46.8825025553,
    "y_2":299.9875094471,
    "x_3":46.6025392147,
    "y_3":162.9064926384,
    "FA_frac":null,
    "M_overturn":null,
    "R_overturn":null
  },
  {
    "x_1":null,
    "y_1":null,
    "x_2":46.9847155863,
    "y_2":300.0721287322,
    "x_3":46.7052804784,
    "y_3":162.799957881,
    "FA_frac":null,
    "M_overturn":null,
    "R_overturn":null
  },
  {
    "x_1":null,
    "y_1":null,
    "x_2":47.0869286173,
    "y_2":300.1556037168,
    "x_3":46.8080217421,
    "y_3":162.6936508972,
    "FA_frac":null,
    "M_overturn":null,
    "R_overturn":null
  },
  {
    "x_1":null,
    "y_1":null,
    "x_2":47.1891416482,
    "y_2":300.2379245144,
    "x_3":46.9107630057,
    "y_3":162.587574422,
    "FA_frac":null,
    "M_overturn":null,
    "R_overturn":null
  },
  {
    "x_1":null,
    "y_1":null,
    "x_2":47.2913546792,
    "y_2":300.3190812383,
    "x_3":47.0135042694,
    "y_3":162.4817311902,
    "FA_frac":null,
    "M_overturn":null,
    "R_overturn":null
  },
  {
    "x_1":null,
    "y_1":null,
    "x_2":47.3935677102,
    "y_2":300.399064002,
    "x_3":47.1162455331,
    "y_3":162.376123937,
    "FA_frac":null,
    "M_overturn":null,
    "R_overturn":null
  },
  {
    "x_1":null,
    "y_1":null,
    "x_2":47.4957807412,
    "y_2":300.4778629189,
    "x_3":47.2189867968,
    "y_3":162.2707553971,
    "FA_frac":null,
    "M_overturn":null,
    "R_overturn":null
  },
  {
    "x_1":null,
    "y_1":null,
    "x_2":47.5979937721,
    "y_2":300.5554681023,
    "x_3":47.3217280605,
    "y_3":162.1656283056,
    "FA_frac":null,
    "M_overturn":null,
    "R_overturn":null
  },
  {
    "x_1":null,
    "y_1":null,
    "x_2":47.7002068031,
    "y_2":300.6318696657,
    "x_3":47.4244693242,
    "y_3":162.0607453974,
    "FA_frac":null,
    "M_overturn":null,
    "R_overturn":null
  },
  {
    "x_1":null,
    "y_1":null,
    "x_2":47.8024198341,
    "y_2":300.7070577224,
    "x_3":47.5272105879,
    "y_3":161.9561093783,
    "FA_frac":null,
    "M_overturn":null,
    "R_overturn":null
  },
  {
    "x_1":null,
    "y_1":null,
    "x_2":47.9046328651,
    "y_2":300.7810223859,
    "x_3":47.6299518516,
    "y_3":161.8517211527,
    "FA_frac":null,
    "M_overturn":null,
    "R_overturn":null
  },
  {
    "x_1":null,
    "y_1":null,
    "x_2":48.006845896,
    "y_2":300.8537537696,
    "x_3":47.7326931153,
    "y_3":161.7475788001,
    "FA_frac":null,
    "M_overturn":null,
    "R_overturn":null
  },
  {
    "x_1":null,
    "y_1":null,
    "x_2":48.109058927,
    "y_2":300.9252419868,
    "x_3":47.835434379,
    "y_3":161.6436801535,
    "FA_frac":null,
    "M_overturn":null,
    "R_overturn":null
  },
  {
    "x_1":null,
    "y_1":null,
    "x_2":48.211271958,
    "y_2":300.995477151,
    "x_3":47.9381756427,
    "y_3":161.5400230456,
    "FA_frac":null,
    "M_overturn":null,
    "R_overturn":null
  },
  {
    "x_1":null,
    "y_1":null,
    "x_2":48.3134849889,
    "y_2":301.0644493756,
    "x_3":48.0409169064,
    "y_3":161.4366053094,
    "FA_frac":null,
    "M_overturn":null,
    "R_overturn":null
  },
  {
    "x_1":null,
    "y_1":null,
    "x_2":48.4156980199,
    "y_2":301.1321487739,
    "x_3":48.14365817,
    "y_3":161.3334247778,
    "FA_frac":null,
    "M_overturn":null,
    "R_overturn":null
  },
  {
    "x_1":null,
    "y_1":null,
    "x_2":48.5179110509,
    "y_2":301.1985654594,
    "x_3":48.2463994337,
    "y_3":161.2304792835,
    "FA_frac":null,
    "M_overturn":null,
    "R_overturn":null
  },
  {
    "x_1":null,
    "y_1":null,
    "x_2":48.6201240819,
    "y_2":301.2636895455,
    "x_3":48.3491406974,
    "y_3":161.1277666596,
    "FA_frac":null,
    "M_overturn":null,
    "R_overturn":null
  },
  {
    "x_1":null,
    "y_1":null,
    "x_2":48.7223371128,
    "y_2":301.3275111455,
    "x_3":48.4518819611,
    "y_3":161.0252847388,
    "FA_frac":null,
    "M_overturn":null,
    "R_overturn":null
  },
  {
    "x_1":null,
    "y_1":null,
    "x_2":48.8245501438,
    "y_2":301.390020373,
    "x_3":48.5546232248,
    "y_3":160.923031354,
    "FA_frac":null,
    "M_overturn":null,
    "R_overturn":null
  },
  {
    "x_1":null,
    "y_1":null,
    "x_2":48.9267631748,
    "y_2":301.4512073411,
    "x_3":48.6573644885,
    "y_3":160.8210043381,
    "FA_frac":null,
    "M_overturn":null,
    "R_overturn":null
  },
  {
    "x_1":null,
    "y_1":null,
    "x_2":49.0289762058,
    "y_2":301.5110621635,
    "x_3":48.7601057522,
    "y_3":160.7192015239,
    "FA_frac":null,
    "M_overturn":null,
    "R_overturn":null
  },
  {
    "x_1":null,
    "y_1":null,
    "x_2":49.1311892367,
    "y_2":301.5695749535,
    "x_3":48.8628470159,
    "y_3":160.6176207444,
    "FA_frac":null,
    "M_overturn":null,
    "R_overturn":null
  },
  {
    "x_1":null,
    "y_1":null,
    "x_2":49.2334022677,
    "y_2":301.6267358902,
    "x_3":48.9655882796,
    "y_3":160.5162598324,
    "FA_frac":null,
    "M_overturn":null,
    "R_overturn":null
  },
  {
    "x_1":null,
    "y_1":null,
    "x_2":49.3356152987,
    "y_2":301.6825435925,
    "x_3":49.0683295433,
    "y_3":160.4151166208,
    "FA_frac":null,
    "M_overturn":null,
    "R_overturn":null
  },
  {
    "x_1":null,
    "y_1":null,
    "x_2":49.4378283296,
    "y_2":301.7370133348,
    "x_3":49.171070807,
    "y_3":160.3141889424,
    "FA_frac":null,
    "M_overturn":null,
    "R_overturn":null
  },
  {
    "x_1":null,
    "y_1":null,
    "x_2":49.5400413606,
    "y_2":301.7901623423,
    "x_3":49.2738120706,
    "y_3":160.2134746302,
    "FA_frac":null,
    "M_overturn":null,
    "R_overturn":null
  },
  {
    "x_1":null,
    "y_1":null,
    "x_2":49.6422543916,
    "y_2":301.84200784,
    "x_3":49.3765533343,
    "y_3":160.1129715169,
    "FA_frac":null,
    "M_overturn":null,
    "R_overturn":null
  },
  {
    "x_1":null,
    "y_1":null,
    "x_2":49.7444674226,
    "y_2":301.8925670533,
    "x_3":49.479294598,
    "y_3":160.0126774354,
    "FA_frac":null,
    "M_overturn":null,
    "R_overturn":null
  },
  {
    "x_1":null,
    "y_1":null,
    "x_2":49.8466804535,
    "y_2":301.9418572073,
    "x_3":49.5820358617,
    "y_3":159.9125902187,
    "FA_frac":null,
    "M_overturn":null,
    "R_overturn":null
  },
  {
    "x_1":null,
    "y_1":null,
    "x_2":49.9488934845,
    "y_2":301.9898955273,
    "x_3":49.6847771254,
    "y_3":159.8127076996,
    "FA_frac":null,
    "M_overturn":null,
    "R_overturn":null
  },
  {
    "x_1":null,
    "y_1":null,
    "x_2":50.0511065155,
    "y_2":302.0366992384,
    "x_3":49.7875183891,
    "y_3":159.713027711,
    "FA_frac":null,
    "M_overturn":null,
    "R_overturn":null
  },
  {
    "x_1":null,
    "y_1":null,
    "x_2":50.1533195465,
    "y_2":302.0822855659,
    "x_3":49.8902596528,
    "y_3":159.6135480857,
    "FA_frac":null,
    "M_overturn":null,
    "R_overturn":null
  },
  {
    "x_1":null,
    "y_1":null,
    "x_2":50.2555325774,
    "y_2":302.1266717349,
    "x_3":49.9930009165,
    "y_3":159.5142666566,
    "FA_frac":null,
    "M_overturn":null,
    "R_overturn":null
  },
  {
    "x_1":null,
    "y_1":null,
    "x_2":50.3577456084,
    "y_2":302.1698749707,
    "x_3":50.0957421802,
    "y_3":159.4151812566,
    "FA_frac":null,
    "M_overturn":null,
    "R_overturn":null
  },
  {
    "x_1":null,
    "y_1":null,
    "x_2":50.4599586394,
    "y_2":302.2119124985,
    "x_3":50.1984834439,
    "y_3":159.3162897186,
    "FA_frac":null,
    "M_overturn":null,
    "R_overturn":null
  },
  {
    "x_1":null,
    "y_1":null,
    "x_2":50.5621716704,
    "y_2":302.2528015436,
    "x_3":50.3012247076,
    "y_3":159.2175898753,
    "FA_frac":null,
    "M_overturn":null,
    "R_overturn":null
  },
  {
    "x_1":null,
    "y_1":null,
    "x_2":50.6643847013,
    "y_2":302.292559331,
    "x_3":50.4039659712,
    "y_3":159.1190795598,
    "FA_frac":null,
    "M_overturn":null,
    "R_overturn":null
  },
  {
    "x_1":null,
    "y_1":null,
    "x_2":50.7665977323,
    "y_2":302.331203086,
    "x_3":50.5067072349,
    "y_3":159.0207566048,
    "FA_frac":null,
    "M_overturn":null,
    "R_overturn":null
  },
  {
    "x_1":null,
    "y_1":null,
    "x_2":50.8688107633,
    "y_2":302.3687500338,
    "x_3":50.6094484986,
    "y_3":158.9226188433,
    "FA_frac":null,
    "M_overturn":null,
    "R_overturn":null
  },
  {
    "x_1":null,
    "y_1":null,
    "x_2":50.9710237942,
    "y_2":302.4052173997,
    "x_3":50.7121897623,
    "y_3":158.824664108,
    "FA_frac":null,
    "M_overturn":null,
    "R_overturn":null
  },
  {
    "x_1":null,
    "y_1":null,
    "x_2":51.0732368252,
    "y_2":302.4406224088,
    "x_3":50.814931026,
    "y_3":158.726890232,
    "FA_frac":null,
    "M_overturn":null,
    "R_overturn":null
  },
  {
    "x_1":null,
    "y_1":null,
    "x_2":51.1754498562,
    "y_2":302.4749822863,
    "x_3":50.9176722897,
    "y_3":158.6292950479,
    "FA_frac":null,
    "M_overturn":null,
    "R_overturn":null
  },
  {
    "x_1":null,
    "y_1":null,
    "x_2":51.2776628872,
    "y_2":302.5083142574,
    "x_3":51.0204135534,
    "y_3":158.5318763888,
    "FA_frac":null,
    "M_overturn":null,
    "R_overturn":null
  },
  {
    "x_1":null,
    "y_1":null,
    "x_2":51.3798759181,
    "y_2":302.5406355475,
    "x_3":51.1231548171,
    "y_3":158.4346320875,
    "FA_frac":null,
    "M_overturn":null,
    "R_overturn":null
  },
  {
    "x_1":null,
    "y_1":null,
    "x_2":51.4820889491,
    "y_2":302.5719633815,
    "x_3":51.2258960808,
    "y_3":158.3375599768,
    "FA_frac":null,
    "M_overturn":null,
    "R_overturn":null
  },
  {
    "x_1":null,
    "y_1":null,
    "x_2":51.5843019801,
    "y_2":302.6023149849,
    "x_3":51.3286373445,
    "y_3":158.2406578897,
    "FA_frac":null,
    "M_overturn":null,
    "R_overturn":null
  },
  {
    "x_1":null,
    "y_1":null,
    "x_2":51.6865150111,
    "y_2":302.6317075827,
    "x_3":51.4313786082,
    "y_3":158.143923659,
    "FA_frac":null,
    "M_overturn":null,
    "R_overturn":null
  },
  {
    "x_1":null,
    "y_1":null,
    "x_2":51.788728042,
    "y_2":302.6601584002,
    "x_3":51.5341198719,
    "y_3":158.0473551175,
    "FA_frac":null,
    "M_overturn":null,
    "R_overturn":null
  },
  {
    "x_1":null,
    "y_1":null,
    "x_2":51.890941073,
    "y_2":302.6876846626,
    "x_3":51.6368611355,
    "y_3":157.9509500981,
    "FA_frac":null,
    "M_overturn":null,
    "R_overturn":null
  },
  {
    "x_1":null,
    "y_1":null,
    "x_2":51.993154104,
    "y_2":302.7143035951,
    "x_3":51.7396023992,
    "y_3":157.8547064338,
    "FA_frac":null,
    "M_overturn":null,
    "R_overturn":null
  },
  {
    "x_1":null,
    "y_1":null,
    "x_2":52.0953671349,
    "y_2":302.7400324229,
    "x_3":51.8423436629,
    "y_3":157.7586219574,
    "FA_frac":null,
    "M_overturn":null,
    "R_overturn":null
  },
  {
    "x_1":null,
    "y_1":null,
    "x_2":52.1975801659,
    "y_2":302.7648883712,
    "x_3":51.9450849266,
    "y_3":157.6626945017,
    "FA_frac":null,
    "M_overturn":null,
    "R_overturn":null
  },
  {
    "x_1":null,
    "y_1":null,
    "x_2":52.2997931969,
    "y_2":302.7888886653,
    "x_3":52.0478261903,
    "y_3":157.5669218996,
    "FA_frac":null,
    "M_overturn":null,
    "R_overturn":null
  },
  {
    "x_1":null,
    "y_1":null,
    "x_2":52.4020062279,
    "y_2":302.8120505302,
    "x_3":52.150567454,
    "y_3":157.471301984,
    "FA_frac":null,
    "M_overturn":null,
    "R_overturn":null
  },
  {
    "x_1":null,
    "y_1":null,
    "x_2":52.5042192588,
    "y_2":302.8343911913,
    "x_3":52.2533087177,
    "y_3":157.3758325878,
    "FA_frac":null,
    "M_overturn":null,
    "R_overturn":null
  },
  {
    "x_1":null,
    "y_1":null,
    "x_2":52.6064322898,
    "y_2":302.8559278738,
    "x_3":52.3560499814,
    "y_3":157.2805115438,
    "FA_frac":null,
    "M_overturn":null,
    "R_overturn":null
  },
  {
    "x_1":null,
    "y_1":null,
    "x_2":52.7086453208,
    "y_2":302.8766778028,
    "x_3":52.4587912451,
    "y_3":157.1853366849,
    "FA_frac":null,
    "M_overturn":null,
    "R_overturn":null
  },
  {
    "x_1":null,
    "y_1":null,
    "x_2":52.8108583518,
    "y_2":302.8966582035,
    "x_3":52.5615325088,
    "y_3":157.090305844,
    "FA_frac":null,
    "M_overturn":null,
    "R_overturn":null
  },
  {
    "x_1":null,
    "y_1":null,
    "x_2":52.9130713827,
    "y_2":302.9158863012,
    "x_3":52.6642737725,
    "y_3":156.9954168539,
    "FA_frac":null,
    "M_overturn":null,
    "R_overturn":null
  },
  {
    "x_1":null,
    "y_1":null,
    "x_2":53.0152844137,
    "y_2":302.9343793211,
    "x_3":52.7670150361,
    "y_3":156.9006675476,
    "FA_frac":null,
    "M_overturn":null,
    "R_overturn":null
  },
  {
    "x_1":null,
    "y_1":null,
    "x_2":53.1174974447,
    "y_2":302.9521544884,
    "x_3":52.8697562998,
    "y_3":156.8060557578,
    "FA_frac":null,
    "M_overturn":null,
    "R_overturn":null
  },
  {
    "x_1":null,
    "y_1":null,
    "x_2":53.2197104756,
    "y_2":302.9692290282,
    "x_3":52.9724975635,
    "y_3":156.7115793175,
    "FA_frac":null,
    "M_overturn":null,
    "R_overturn":null
  },
  {
    "x_1":null,
    "y_1":null,
    "x_2":53.3219235066,
    "y_2":302.9856201659,
    "x_3":53.0752388272,
    "y_3":156.6172360595,
    "FA_frac":null,
    "M_overturn":null,
    "R_overturn":null
  },
  {
    "x_1":null,
    "y_1":null,
    "x_2":53.4241365376,
    "y_2":303.0013451266,
    "x_3":53.1779800909,
    "y_3":156.5230238167,
    "FA_frac":null,
    "M_overturn":null,
    "R_overturn":null
  },
  {
    "x_1":null,
    "y_1":null,
    "x_2":53.5263495686,
    "y_2":303.0164211354,
    "x_3":53.2807213546,
    "y_3":156.428940422,
    "FA_frac":null,
    "M_overturn":null,
    "R_overturn":null
  },
  {
    "x_1":null,
    "y_1":null,
    "x_2":53.6285625995,
    "y_2":303.0308654177,
    "x_3":53.3834626183,
    "y_3":156.3349837082,
    "FA_frac":null,
    "M_overturn":null,
    "R_overturn":null
  },
  {
    "x_1":null,
    "y_1":null,
    "x_2":53.7307756305,
    "y_2":303.0446951986,
    "x_3":53.486203882,
    "y_3":156.2411515083,
    "FA_frac":null,
    "M_overturn":null,
    "R_overturn":null
  },
  {
    "x_1":null,
    "y_1":null,
    "x_2":53.8329886615,
    "y_2":303.0579277033,
    "x_3":53.5889451457,
    "y_3":156.147441655,
    "FA_frac":null,
    "M_overturn":null,
    "R_overturn":null
  },
  {
    "x_1":null,
    "y_1":null,
    "x_2":53.9352016925,
    "y_2":303.0705801571,
    "x_3":53.6916864094,
    "y_3":156.0538519812,
    "FA_frac":null,
    "M_overturn":null,
    "R_overturn":null
  },
  {
    "x_1":null,
    "y_1":null,
    "x_2":54.0374147234,
    "y_2":303.0826697852,
    "x_3":53.7944276731,
    "y_3":155.9603803199,
    "FA_frac":null,
    "M_overturn":null,
    "R_overturn":null
  },
  {
    "x_1":null,
    "y_1":null,
    "x_2":54.1396277544,
    "y_2":303.0942138126,
    "x_3":53.8971689367,
    "y_3":155.8670245039,
    "FA_frac":null,
    "M_overturn":null,
    "R_overturn":null
  },
  {
    "x_1":null,
    "y_1":null,
    "x_2":54.2418407854,
    "y_2":303.1052294648,
    "x_3":53.9999102004,
    "y_3":155.773782366,
    "FA_frac":null,
    "M_overturn":null,
    "R_overturn":null
  },
  {
    "x_1":null,
    "y_1":null,
    "x_2":54.3440538163,
    "y_2":303.1157339668,
    "x_3":54.1026514641,
    "y_3":155.6806517392,
    "FA_frac":null,
    "M_overturn":null,
    "R_overturn":null
  },
  {
    "x_1":null,
    "y_1":null,
    "x_2":54.4462668473,
    "y_2":303.1257445439,
    "x_3":54.2053927278,
    "y_3":155.5876304562,
    "FA_frac":null,
    "M_overturn":null,
    "R_overturn":null
  },
  {
    "x_1":null,
    "y_1":null,
    "x_2":54.5484798783,
    "y_2":303.1352784213,
    "x_3":54.3081339915,
    "y_3":155.4947163501,
    "FA_frac":null,
    "M_overturn":null,
    "R_overturn":null
  },
  {
    "x_1":null,
    "y_1":null,
    "x_2":54.6506929093,
    "y_2":303.1443528241,
    "x_3":54.4108752552,
    "y_3":155.4019072536,
    "FA_frac":null,
    "M_overturn":null,
    "R_overturn":null
  },
  {
    "x_1":null,
    "y_1":null,
    "x_2":54.7529059402,
    "y_2":303.1529849777,
    "x_3":54.5136165189,
    "y_3":155.3092009996,
    "FA_frac":null,
    "M_overturn":null,
    "R_overturn":null
  },
  {
    "x_1":null,
    "y_1":null,
    "x_2":54.8551189712,
    "y_2":303.1611921072,
    "x_3":54.6163577826,
    "y_3":155.216595421,
    "FA_frac":null,
    "M_overturn":null,
    "R_overturn":null
  },
  {
    "x_1":null,
    "y_1":null,
    "x_2":54.9573320022,
    "y_2":303.1689914378,
    "x_3":54.7190990463,
    "y_3":155.1240883506,
    "FA_frac":null,
    "M_overturn":null,
    "R_overturn":null
  },
  {
    "x_1":null,
    "y_1":null,
    "x_2":55.0595450332,
    "y_2":303.1764001947,
    "x_3":54.82184031,
    "y_3":155.0316776214,
    "FA_frac":null,
    "M_overturn":null,
    "R_overturn":null
  },
  {
    "x_1":null,
    "y_1":null,
    "x_2":55.1617580641,
    "y_2":303.1834356032,
    "x_3":54.9245815737,
    "y_3":154.9393610661,
    "FA_frac":null,
    "M_overturn":null,
    "R_overturn":null
  },
  {
    "x_1":null,
    "y_1":null,
    "x_2":55.2639710951,
    "y_2":303.1901148883,
    "x_3":55.0273228373,
    "y_3":154.8471365178,
    "FA_frac":null,
    "M_overturn":null,
    "R_overturn":null
  },
  {
    "x_1":null,
    "y_1":null,
    "x_2":55.3661841261,
    "y_2":303.1964552755,
    "x_3":55.130064101,
    "y_3":154.7550018092,
    "FA_frac":null,
    "M_overturn":null,
    "R_overturn":null
  },
  {
    "x_1":null,
    "y_1":null,
    "x_2":55.4683971571,
    "y_2":303.2024739898,
    "x_3":55.2328053647,
    "y_3":154.6629547731,
    "FA_frac":null,
    "M_overturn":null,
    "R_overturn":null
  },
  {
    "x_1":null,
    "y_1":null,
    "x_2":55.570610188,
    "y_2":303.2081882564,
    "x_3":55.3355466284,
    "y_3":154.5709932426,
    "FA_frac":null,
    "M_overturn":null,
    "R_overturn":null
  },
  {
    "x_1":null,
    "y_1":null,
    "x_2":55.672823219,
    "y_2":303.2136153006,
    "x_3":55.4382878921,
    "y_3":154.4791150504,
    "FA_frac":null,
    "M_overturn":null,
    "R_overturn":null
  },
  {
    "x_1":null,
    "y_1":null,
    "x_2":55.77503625,
    "y_2":303.2187723476,
    "x_3":55.5410291558,
    "y_3":154.3873180294,
    "FA_frac":null,
    "M_overturn":null,
    "R_overturn":null
  },
  {
    "x_1":null,
    "y_1":null,
    "x_2":55.8772492809,
    "y_2":303.2236766226,
    "x_3":55.6437704195,
    "y_3":154.2956000126,
    "FA_frac":null,
    "M_overturn":null,
    "R_overturn":null
  },
  {
    "x_1":null,
    "y_1":null,
    "x_2":55.9794623119,
    "y_2":303.2283453507,
    "x_3":55.7465116832,
    "y_3":154.2039588327,
    "FA_frac":null,
    "M_overturn":null,
    "R_overturn":null
  },
  {
    "x_1":null,
    "y_1":null,
    "x_2":56.0816753429,
    "y_2":303.2327957573,
    "x_3":55.8492529469,
    "y_3":154.1123923226,
    "FA_frac":null,
    "M_overturn":null,
    "R_overturn":null
  },
  {
    "x_1":null,
    "y_1":null,
    "x_2":56.1838883739,
    "y_2":303.2370450674,
    "x_3":55.9519942106,
    "y_3":154.0208983152,
    "FA_frac":null,
    "M_overturn":null,
    "R_overturn":null
  },
  {
    "x_1":null,
    "y_1":null,
    "x_2":56.2861014048,
    "y_2":303.2411105064,
    "x_3":56.0547354743,
    "y_3":153.9294746434,
    "FA_frac":null,
    "M_overturn":null,
    "R_overturn":null
  },
  {
    "x_1":null,
    "y_1":null,
    "x_2":56.3883144358,
    "y_2":303.2450092994,
    "x_3":56.157476738,
    "y_3":153.83811914,
    "FA_frac":null,
    "M_overturn":null,
    "R_overturn":null
  },
  {
    "x_1":null,
    "y_1":null,
    "x_2":56.4905274668,
    "y_2":303.2487586716,
    "x_3":56.2602180016,
    "y_3":153.746829638,
    "FA_frac":null,
    "M_overturn":null,
    "R_overturn":null
  },
  {
    "x_1":null,
    "y_1":null,
    "x_2":56.5927404978,
    "y_2":303.2523758483,
    "x_3":56.3629592653,
    "y_3":153.6556039701,
    "FA_frac":null,
    "M_overturn":null,
    "R_overturn":null
  },
  {
    "x_1":null,
    "y_1":null,
    "x_2":56.6949535287,
    "y_2":303.2558780546,
    "x_3":56.465700529,
    "y_3":153.5644399693,
    "FA_frac":null,
    "M_overturn":null,
    "R_overturn":null
  },
  {
    "x_1":null,
    "y_1":null,
    "x_2":56.7971665597,
    "y_2":303.2592825157,
    "x_3":56.5684417927,
    "y_3":153.4733354685,
    "FA_frac":null,
    "M_overturn":null,
    "R_overturn":null
  },
  {
    "x_1":null,
    "y_1":null,
    "x_2":56.8993795907,
    "y_2":303.2626064569,
    "x_3":56.6711830564,
    "y_3":153.3822883004,
    "FA_frac":null,
    "M_overturn":null,
    "R_overturn":null
  },
  {
    "x_1":null,
    "y_1":null,
    "x_2":57.0015926216,
    "y_2":303.2658671034,
    "x_3":56.7739243201,
    "y_3":153.291296298,
    "FA_frac":null,
    "M_overturn":null,
    "R_overturn":null
  },
  {
    "x_1":null,
    "y_1":null,
    "x_2":57.1038056526,
    "y_2":303.2690816804,
    "x_3":56.8766655838,
    "y_3":153.2003572941,
    "FA_frac":null,
    "M_overturn":null,
    "R_overturn":null
  },
  {
    "x_1":null,
    "y_1":null,
    "x_2":57.2060186836,
    "y_2":303.272267413,
    "x_3":56.9794068475,
    "y_3":153.1094691216,
    "FA_frac":null,
    "M_overturn":null,
    "R_overturn":null
  },
  {
    "x_1":null,
    "y_1":null,
    "x_2":57.3082317146,
    "y_2":303.2754415265,
    "x_3":57.0821481112,
    "y_3":153.0186296134,
    "FA_frac":null,
    "M_overturn":null,
    "R_overturn":null
  },
  {
    "x_1":null,
    "y_1":null,
    "x_2":57.4104447455,
    "y_2":303.2786212461,
    "x_3":57.1848893749,
    "y_3":152.9278366024,
    "FA_frac":null,
    "M_overturn":null,
    "R_overturn":null
  },
  {
    "x_1":null,
    "y_1":null,
    "x_2":57.5126577765,
    "y_2":303.281823797,
    "x_3":57.2876306386,
    "y_3":152.8370879214,
    "FA_frac":null,
    "M_overturn":null,
    "R_overturn":null
  },
  {
    "x_1":null,
    "y_1":null,
    "x_2":57.6148708075,
    "y_2":303.2850664044,
    "x_3":57.3903719022,
    "y_3":152.7463814033,
    "FA_frac":null,
    "M_overturn":null,
    "R_overturn":null
  },
  {
    "x_1":null,
    "y_1":null,
    "x_2":57.7170838385,
    "y_2":303.2883662936,
    "x_3":57.4931131659,
    "y_3":152.6557148809,
    "FA_frac":null,
    "M_overturn":null,
    "R_overturn":null
  },
  {
    "x_1":null,
    "y_1":null,
    "x_2":57.8192968694,
    "y_2":303.2917406896,
    "x_3":57.5958544296,
    "y_3":152.5650861872,
    "FA_frac":null,
    "M_overturn":null,
    "R_overturn":null
  },
  {
    "x_1":null,
    "y_1":null,
    "x_2":57.9215099004,
    "y_2":303.2952068178,
    "x_3":57.6985956933,
    "y_3":152.474493155,
    "FA_frac":null,
    "M_overturn":null,
    "R_overturn":null
  },
  {
    "x_1":null,
    "y_1":null,
    "x_2":58.0237229314,
    "y_2":303.2987819034,
    "x_3":57.801336957,
    "y_3":152.3839336171,
    "FA_frac":null,
    "M_overturn":null,
    "R_overturn":null
  },
  {
    "x_1":null,
    "y_1":null,
    "x_2":58.1259359623,
    "y_2":303.3024831714,
    "x_3":57.9040782207,
    "y_3":152.2934054065,
    "FA_frac":null,
    "M_overturn":null,
    "R_overturn":null
  },
  {
    "x_1":null,
    "y_1":null,
    "x_2":58.2281489933,
    "y_2":303.3063278473,
    "x_3":58.0068194844,
    "y_3":152.202906356,
    "FA_frac":null,
    "M_overturn":null,
    "R_overturn":null
  },
  {
    "x_1":null,
    "y_1":null,
    "x_2":58.3303620243,
    "y_2":303.3103331561,
    "x_3":58.1095607481,
    "y_3":152.1124342985,
    "FA_frac":null,
    "M_overturn":null,
    "R_overturn":null
  },
  {
    "x_1":null,
    "y_1":null,
    "x_2":58.4325750553,
    "y_2":303.3145163231,
    "x_3":58.2123020118,
    "y_3":152.0219870669,
    "FA_frac":null,
    "M_overturn":null,
    "R_overturn":null
  },
  {
    "x_1":null,
    "y_1":null,
    "x_2":58.5347880862,
    "y_2":303.3188945734,
    "x_3":58.3150432755,
    "y_3":151.9315624939,
    "FA_frac":null,
    "M_overturn":null,
    "R_overturn":null
  },
  {
    "x_1":null,
    "y_1":null,
    "x_2":58.6370011172,
    "y_2":303.3234844176,
    "x_3":58.4177845392,
    "y_3":151.8411584126,
    "FA_frac":null,
    "M_overturn":null,
    "R_overturn":null
  },
  {
    "x_1":null,
    "y_1":null,
    "x_2":58.7392141482,
    "y_2":303.3282918669,
    "x_3":58.5205258028,
    "y_3":151.7507726558,
    "FA_frac":null,
    "M_overturn":null,
    "R_overturn":null
  },
  {
    "x_1":null,
    "y_1":null,
    "x_2":58.8414271792,
    "y_2":303.3333149483,
    "x_3":58.6232670665,
    "y_3":151.6604030562,
    "FA_frac":null,
    "M_overturn":null,
    "R_overturn":null
  },
  {
    "x_1":null,
    "y_1":null,
    "x_2":58.9436402101,
    "y_2":303.338551489,
    "x_3":58.7260083302,
    "y_3":151.5700474469,
    "FA_frac":null,
    "M_overturn":null,
    "R_overturn":null
  },
  {
    "x_1":null,
    "y_1":null,
    "x_2":59.0458532411,
    "y_2":303.3439993164,
    "x_3":58.8287495939,
    "y_3":151.4797036607,
    "FA_frac":null,
    "M_overturn":null,
    "R_overturn":null
  },
  {
    "x_1":null,
    "y_1":null,
    "x_2":59.1480662721,
    "y_2":303.3496562578,
    "x_3":58.9314908576,
    "y_3":151.3893695304,
    "FA_frac":null,
    "M_overturn":null,
    "R_overturn":null
  },
  {
    "x_1":null,
    "y_1":null,
    "x_2":59.250279303,
    "y_2":303.3555201404,
    "x_3":59.0342321213,
    "y_3":151.299042889,
    "FA_frac":null,
    "M_overturn":null,
    "R_overturn":null
  },
  {
    "x_1":null,
    "y_1":null,
    "x_2":59.352492334,
    "y_2":303.3615887914,
    "x_3":59.136973385,
    "y_3":151.2087215692,
    "FA_frac":null,
    "M_overturn":null,
    "R_overturn":null
  },
  {
    "x_1":null,
    "y_1":null,
    "x_2":59.454705365,
    "y_2":303.3678600383,
    "x_3":59.2397146487,
    "y_3":151.118403404,
    "FA_frac":null,
    "M_overturn":null,
    "R_overturn":null
  },
  {
    "x_1":null,
    "y_1":null,
    "x_2":59.556918396,
    "y_2":303.3743317082,
    "x_3":59.3424559124,
    "y_3":151.0280862262,
    "FA_frac":null,
    "M_overturn":null,
    "R_overturn":null
  },
  {
    "x_1":null,
    "y_1":null,
    "x_2":59.6591314269,
    "y_2":303.3810016285,
    "x_3":59.4451971761,
    "y_3":150.9377678687,
    "FA_frac":null,
    "M_overturn":null,
    "R_overturn":null
  },
  {
    "x_1":null,
    "y_1":null,
    "x_2":59.7613444579,
    "y_2":303.3878676264,
    "x_3":59.5479384398,
    "y_3":150.8474461644,
    "FA_frac":null,
    "M_overturn":null,
    "R_overturn":null
  },
  {
    "x_1":null,
    "y_1":null,
    "x_2":59.8635574889,
    "y_2":303.3949275292,
    "x_3":59.6506797035,
    "y_3":150.7571189462,
    "FA_frac":null,
    "M_overturn":null,
    "R_overturn":null
  },
  {
    "x_1":null,
    "y_1":null,
    "x_2":59.9657705199,
    "y_2":303.4021791641,
    "x_3":59.7534209671,
    "y_3":150.6667840469,
    "FA_frac":null,
    "M_overturn":null,
    "R_overturn":null
  },
  {
    "x_1":null,
    "y_1":null,
    "x_2":60.0679835508,
    "y_2":303.4096203586,
    "x_3":59.8561622308,
    "y_3":150.5764392993,
    "FA_frac":null,
    "M_overturn":null,
    "R_overturn":null
  },
  {
    "x_1":null,
    "y_1":null,
    "x_2":60.1701965818,
    "y_2":303.4172489398,
    "x_3":59.9589034945,
    "y_3":150.4860825364,
    "FA_frac":null,
    "M_overturn":null,
    "R_overturn":null
  },
  {
    "x_1":null,
    "y_1":null,
    "x_2":60.2724096128,
    "y_2":303.4250627351,
    "x_3":60.0616447582,
    "y_3":150.395711591,
    "FA_frac":null,
    "M_overturn":null,
    "R_overturn":null
  },
  {
    "x_1":null,
    "y_1":null,
    "x_2":60.3746226438,
    "y_2":303.4330595716,
    "x_3":60.1643860219,
    "y_3":150.3053242961,
    "FA_frac":null,
    "M_overturn":null,
    "R_overturn":null
  },
  {
    "x_1":null,
    "y_1":null,
    "x_2":60.4768356747,
    "y_2":303.4412372768,
    "x_3":60.2671272856,
    "y_3":150.2149184844,
    "FA_frac":null,
    "M_overturn":null,
    "R_overturn":null
  },
  {
    "x_1":null,
    "y_1":null,
    "x_2":60.5790487057,
    "y_2":303.4495936778,
    "x_3":60.3698685493,
    "y_3":150.1244919888,
    "FA_frac":null,
    "M_overturn":null,
    "R_overturn":null
  },
  {
    "x_1":null,
    "y_1":null,
    "x_2":60.6812617367,
    "y_2":303.458126602,
    "x_3":60.472609813,
    "y_3":150.0340426422,
    "FA_frac":null,
    "M_overturn":null,
    "R_overturn":null
  },
  {
    "x_1":null,
    "y_1":null,
    "x_2":60.7834747676,
    "y_2":303.4668338767,
    "x_3":60.5753510767,
    "y_3":149.9435682776,
    "FA_frac":null,
    "M_overturn":null,
    "R_overturn":null
  },
  {
    "x_1":null,
    "y_1":null,
    "x_2":60.8856877986,
    "y_2":303.475713329,
    "x_3":60.6780923404,
    "y_3":149.8530667276,
    "FA_frac":null,
    "M_overturn":null,
    "R_overturn":null
  },
  {
    "x_1":null,
    "y_1":null,
    "x_2":60.9879008296,
    "y_2":303.4847627864,
    "x_3":60.7808336041,
    "y_3":149.7625358253,
    "FA_frac":null,
    "M_overturn":null,
    "R_overturn":null
  },
  {
    "x_1":null,
    "y_1":null,
    "x_2":61.0901138606,
    "y_2":303.4939800761,
    "x_3":60.8835748677,
    "y_3":149.6719734035,
    "FA_frac":null,
    "M_overturn":null,
    "R_overturn":null
  },
  {
    "x_1":null,
    "y_1":null,
    "x_2":61.1923268915,
    "y_2":303.5033630253,
    "x_3":60.9863161314,
    "y_3":149.581377295,
    "FA_frac":null,
    "M_overturn":null,
    "R_overturn":null
  },
  {
    "x_1":null,
    "y_1":null,
    "x_2":61.2945399225,
    "y_2":303.5129094613,
    "x_3":61.0890573951,
    "y_3":149.490745333,
    "FA_frac":null,
    "M_overturn":null,
    "R_overturn":null
  },
  {
    "x_1":null,
    "y_1":null,
    "x_2":61.3967529535,
    "y_2":303.5226172115,
    "x_3":61.1917986588,
    "y_3":149.4000759483,
    "FA_frac":null,
    "M_overturn":null,
    "R_overturn":null
  },
  {
    "x_1":null,
    "y_1":null,
    "x_2":61.4989659845,
    "y_2":303.5324841032,
    "x_3":61.2945399225,
    "y_3":149.3093695086,
    "FA_frac":null,
    "M_overturn":null,
    "R_overturn":null
  },
  {
    "x_1":null,
    "y_1":null,
    "x_2":61.6011790154,
    "y_2":303.5425079635,
    "x_3":61.3972811862,
    "y_3":149.2186267727,
    "FA_frac":null,
    "M_overturn":null,
    "R_overturn":null
  },
  {
    "x_1":null,
    "y_1":null,
    "x_2":61.7033920464,
    "y_2":303.5526866197,
    "x_3":61.5000224499,
    "y_3":149.1278484999,
    "FA_frac":null,
    "M_overturn":null,
    "R_overturn":null
  },
  {
    "x_1":null,
    "y_1":null,
    "x_2":61.8056050774,
    "y_2":303.5630178993,
    "x_3":61.6027637136,
    "y_3":149.0370354489,
    "FA_frac":null,
    "M_overturn":null,
    "R_overturn":null
  },
  {
    "x_1":null,
    "y_1":null,
    "x_2":61.9078181083,
    "y_2":303.5734996293,
    "x_3":61.7055049773,
    "y_3":148.9461883788,
    "FA_frac":null,
    "M_overturn":null,
    "R_overturn":null
  },
  {
    "x_1":null,
    "y_1":null,
    "x_2":62.0100311393,
    "y_2":303.5841296372,
    "x_3":61.808246241,
    "y_3":148.8553080485,
    "FA_frac":null,
    "M_overturn":null,
    "R_overturn":null
  },
  {
    "x_1":null,
    "y_1":null,
    "x_2":62.1122441703,
    "y_2":303.5949057502,
    "x_3":61.9109875047,
    "y_3":148.7643952172,
    "FA_frac":null,
    "M_overturn":null,
    "R_overturn":null
  },
  {
    "x_1":null,
    "y_1":null,
    "x_2":62.2144572013,
    "y_2":303.6058257955,
    "x_3":62.0137287683,
    "y_3":148.6734506437,
    "FA_frac":null,
    "M_overturn":null,
    "R_overturn":null
  },
  {
    "x_1":null,
    "y_1":null,
    "x_2":62.3166702322,
    "y_2":303.6168876006,
    "x_3":62.116470032,
    "y_3":148.582475087,
    "FA_frac":null,
    "M_overturn":null,
    "R_overturn":null
  },
  {
    "x_1":null,
    "y_1":null,
    "x_2":62.4188832632,
    "y_2":303.6280889925,
    "x_3":62.2192112957,
    "y_3":148.4914693061,
    "FA_frac":null,
    "M_overturn":null,
    "R_overturn":null
  },
  {
    "x_1":null,
    "y_1":null,
    "x_2":62.5210962942,
    "y_2":303.6394277987,
    "x_3":62.3219525594,
    "y_3":148.4004340601,
    "FA_frac":null,
    "M_overturn":null,
    "R_overturn":null
  },
  {
    "x_1":null,
    "y_1":null,
    "x_2":62.6233093252,
    "y_2":303.6509018464,
    "x_3":62.4246938231,
    "y_3":148.3093701078,
    "FA_frac":null,
    "M_overturn":null,
    "R_overturn":null
  },
  {
    "x_1":null,
    "y_1":null,
    "x_2":62.7255223561,
    "y_2":303.6625089629,
    "x_3":62.5274350868,
    "y_3":148.2182782083,
    "FA_frac":null,
    "M_overturn":null,
    "R_overturn":null
  },
  {
    "x_1":null,
    "y_1":null,
    "x_2":62.8277353871,
    "y_2":303.6742469754,
    "x_3":62.6301763505,
    "y_3":148.1271591206,
    "FA_frac":null,
    "M_overturn":null,
    "R_overturn":null
  },
  {
    "x_1":null,
    "y_1":null,
    "x_2":62.9299484181,
    "y_2":303.6861137113,
    "x_3":62.7329176142,
    "y_3":148.0360136036,
    "FA_frac":null,
    "M_overturn":null,
    "R_overturn":null
  },
  {
    "x_1":null,
    "y_1":null,
    "x_2":63.032161449,
    "y_2":303.6981069979,
    "x_3":62.8356588779,
    "y_3":147.9448424164,
    "FA_frac":null,
    "M_overturn":null,
    "R_overturn":null
  },
  {
    "x_1":null,
    "y_1":null,
    "x_2":63.13437448,
    "y_2":303.7102246623,
    "x_3":62.9384001416,
    "y_3":147.8536463179,
    "FA_frac":null,
    "M_overturn":null,
    "R_overturn":null
  },
  {
    "x_1":null,
    "y_1":null,
    "x_2":63.236587511,
    "y_2":303.722464532,
    "x_3":63.0411414053,
    "y_3":147.7624260671,
    "FA_frac":null,
    "M_overturn":null,
    "R_overturn":null
  },
  {
    "x_1":null,
    "y_1":null,
    "x_2":63.338800542,
    "y_2":303.7348244341,
    "x_3":63.1438826689,
    "y_3":147.6711824229,
    "FA_frac":null,
    "M_overturn":null,
    "R_overturn":null
  },
  {
    "x_1":null,
    "y_1":null,
    "x_2":63.4410135729,
    "y_2":303.7473021959,
    "x_3":63.2466239326,
    "y_3":147.5799161445,
    "FA_frac":null,
    "M_overturn":null,
    "R_overturn":null
  },
  {
    "x_1":null,
    "y_1":null,
    "x_2":63.5432266039,
    "y_2":303.7598956448,
    "x_3":63.3493651963,
    "y_3":147.4886279907,
    "FA_frac":null,
    "M_overturn":null,
    "R_overturn":null
  },
  {
    "x_1":null,
    "y_1":null,
    "x_2":63.6454396349,
    "y_2":303.7726026081,
    "x_3":63.45210646,
    "y_3":147.3973187206,
    "FA_frac":null,
    "M_overturn":null,
    "R_overturn":null
  },
  {
    "x_1":null,
    "y_1":null,
    "x_2":63.7476526659,
    "y_2":303.7854209129,
    "x_3":63.5548477237,
    "y_3":147.3059890931,
    "FA_frac":null,
    "M_overturn":null,
    "R_overturn":null
  },
  {
    "x_1":null,
    "y_1":null,
    "x_2":63.8498656968,
    "y_2":303.7983483866,
    "x_3":63.6575889874,
    "y_3":147.2146398672,
    "FA_frac":null,
    "M_overturn":null,
    "R_overturn":null
  },
  {
    "x_1":null,
    "y_1":null,
    "x_2":63.9520787278,
    "y_2":303.8113828565,
    "x_3":63.7603302511,
    "y_3":147.1232718019,
    "FA_frac":null,
    "M_overturn":null,
    "R_overturn":null
  },
  {
    "x_1":null,
    "y_1":null,
    "x_2":64.0542917588,
    "y_2":303.8245221498,
    "x_3":63.8630715148,
    "y_3":147.0318856562,
    "FA_frac":null,
    "M_overturn":null,
    "R_overturn":null
  },
  {
    "x_1":null,
    "y_1":null,
    "x_2":64.1565047898,
    "y_2":303.8377640938,
    "x_3":63.9658127785,
    "y_3":146.9404821891,
    "FA_frac":null,
    "M_overturn":null,
    "R_overturn":null
  },
  {
    "x_1":null,
    "y_1":null,
    "x_2":64.2587178207,
    "y_2":303.8511065159,
    "x_3":64.0685540422,
    "y_3":146.8490621595,
    "FA_frac":null,
    "M_overturn":null,
    "R_overturn":null
  },
  {
    "x_1":null,
    "y_1":null,
    "x_2":64.3609308517,
    "y_2":303.8645472432,
    "x_3":64.1712953059,
    "y_3":146.7576263265,
    "FA_frac":null,
    "M_overturn":null,
    "R_overturn":null
  },
  {
    "x_1":null,
    "y_1":null,
    "x_2":64.4631438827,
    "y_2":303.8780841032,
    "x_3":64.2740365696,
    "y_3":146.666175449,
    "FA_frac":null,
    "M_overturn":null,
    "R_overturn":null
  },
  {
    "x_1":null,
    "y_1":null,
    "x_2":64.5653569136,
    "y_2":303.8917149229,
    "x_3":64.3767778332,
    "y_3":146.5747102861,
    "FA_frac":null,
    "M_overturn":null,
    "R_overturn":null
  },
  {
    "x_1":null,
    "y_1":null,
    "x_2":64.6675699446,
    "y_2":303.9054375298,
    "x_3":64.4795190969,
    "y_3":146.4832315966,
    "FA_frac":null,
    "M_overturn":null,
    "R_overturn":null
  },
  {
    "x_1":null,
    "y_1":null,
    "x_2":64.7697829756,
    "y_2":303.9192497511,
    "x_3":64.5822603606,
    "y_3":146.3917401397,
    "FA_frac":null,
    "M_overturn":null,
    "R_overturn":null
  },
  {
    "x_1":null,
    "y_1":null,
    "x_2":64.8719960066,
    "y_2":303.9331494141,
    "x_3":64.6850016243,
    "y_3":146.3002366742,
    "FA_frac":null,
    "M_overturn":null,
    "R_overturn":null
  },
  {
    "x_1":null,
    "y_1":null,
    "x_2":64.9742090375,
    "y_2":303.9471343461,
    "x_3":64.787742888,
    "y_3":146.2087219592,
    "FA_frac":null,
    "M_overturn":null,
    "R_overturn":null
  },
  {
    "x_1":null,
    "y_1":null,
    "x_2":65.0764220685,
    "y_2":303.9612023743,
    "x_3":64.8904841517,
    "y_3":146.1171967536,
    "FA_frac":null,
    "M_overturn":null,
    "R_overturn":null
  },
  {
    "x_1":null,
    "y_1":null,
    "x_2":65.1786350995,
    "y_2":303.9753513261,
    "x_3":64.9932254154,
    "y_3":146.0256618165,
    "FA_frac":null,
    "M_overturn":null,
    "R_overturn":null
  },
  {
    "x_1":null,
    "y_1":null,
    "x_2":65.2808481305,
    "y_2":303.9895790287,
    "x_3":65.0959666791,
    "y_3":145.9341179068,
    "FA_frac":null,
    "M_overturn":null,
    "R_overturn":null
  },
  {
    "x_1":null,
    "y_1":null,
    "x_2":65.3830611614,
    "y_2":304.0038833094,
    "x_3":65.1987079428,
    "y_3":145.8425657835,
    "FA_frac":null,
    "M_overturn":null,
    "R_overturn":null
  },
  {
    "x_1":null,
    "y_1":null,
    "x_2":65.4852741924,
    "y_2":304.0182619955,
    "x_3":65.3014492065,
    "y_3":145.7510062055,
    "FA_frac":null,
    "M_overturn":null,
    "R_overturn":null
  },
  {
    "x_1":null,
    "y_1":null,
    "x_2":65.5874872234,
    "y_2":304.0327129143,
    "x_3":65.4041904702,
    "y_3":145.659439932,
    "FA_frac":null,
    "M_overturn":null,
    "R_overturn":null
  },
  {
    "x_1":null,
    "y_1":null,
    "x_2":65.6897002543,
    "y_2":304.047233893,
    "x_3":65.5069317338,
    "y_3":145.5678677218,
    "FA_frac":null,
    "M_overturn":null,
    "R_overturn":null
  },
  {
    "x_1":null,
    "y_1":null,
    "x_2":65.7919132853,
    "y_2":304.0618227589,
    "x_3":65.6096729975,
    "y_3":145.476290334,
    "FA_frac":null,
    "M_overturn":null,
    "R_overturn":null
  },
  {
    "x_1":null,
    "y_1":null,
    "x_2":65.8941263163,
    "y_2":304.0764773393,
    "x_3":65.7124142612,
    "y_3":145.3847085275,
    "FA_frac":null,
    "M_overturn":null,
    "R_overturn":null
  },
  {
    "x_1":null,
    "y_1":null,
    "x_2":65.9963393473,
    "y_2":304.0911954616,
    "x_3":65.8151555249,
    "y_3":145.2931230613,
    "FA_frac":null,
    "M_overturn":null,
    "R_overturn":null
  },
  {
    "x_1":null,
    "y_1":null,
    "x_2":66.0985523782,
    "y_2":304.1059749529,
    "x_3":65.9178967886,
    "y_3":145.2015346944,
    "FA_frac":null,
    "M_overturn":null,
    "R_overturn":null
  },
  {
    "x_1":null,
    "y_1":null,
    "x_2":66.2007654092,
    "y_2":304.1208136405,
    "x_3":66.0206380523,
    "y_3":145.1099441859,
    "FA_frac":null,
    "M_overturn":null,
    "R_overturn":null
  },
  {
    "x_1":null,
    "y_1":null,
    "x_2":66.3029784402,
    "y_2":304.1357093518,
    "x_3":66.123379316,
    "y_3":145.0183522945,
    "FA_frac":null,
    "M_overturn":null,
    "R_overturn":null
  },
  {
    "x_1":null,
    "y_1":null,
    "x_2":66.4051914712,
    "y_2":304.150659914,
    "x_3":66.2261205797,
    "y_3":144.9267597795,
    "FA_frac":null,
    "M_overturn":null,
    "R_overturn":null
  },
  {
    "x_1":null,
    "y_1":null,
    "x_2":66.5074045021,
    "y_2":304.1656631544,
    "x_3":66.3288618434,
    "y_3":144.8351673997,
    "FA_frac":null,
    "M_overturn":null,
    "R_overturn":null
  },
  {
    "x_1":null,
    "y_1":null,
    "x_2":66.6096175331,
    "y_2":304.1807169003,
    "x_3":66.4316031071,
    "y_3":144.7435759141,
    "FA_frac":null,
    "M_overturn":null,
    "R_overturn":null
  },
  {
    "x_1":null,
    "y_1":null,
    "x_2":66.7118305641,
    "y_2":304.1958189789,
    "x_3":66.5343443708,
    "y_3":144.6519860818,
    "FA_frac":null,
    "M_overturn":null,
    "R_overturn":null
  },
  {
    "x_1":null,
    "y_1":null,
    "x_2":66.814043595,
    "y_2":304.2109672176,
    "x_3":66.6370856344,
    "y_3":144.5603986617,
    "FA_frac":null,
    "M_overturn":null,
    "R_overturn":null
  },
  {
    "x_1":null,
    "y_1":null,
    "x_2":66.916256626,
    "y_2":304.2261594436,
    "x_3":66.7398268981,
    "y_3":144.4688144127,
    "FA_frac":null,
    "M_overturn":null,
    "R_overturn":null
  },
  {
    "x_1":null,
    "y_1":null,
    "x_2":67.018469657,
    "y_2":304.2413934842,
    "x_3":66.8425681618,
    "y_3":144.3772340939,
    "FA_frac":null,
    "M_overturn":null,
    "R_overturn":null
  },
  {
    "x_1":null,
    "y_1":null,
    "x_2":67.120682688,
    "y_2":304.2566671667,
    "x_3":66.9453094255,
    "y_3":144.2856584643,
    "FA_frac":null,
    "M_overturn":null,
    "R_overturn":null
  },
  {
    "x_1":null,
    "y_1":null,
    "x_2":67.2228957189,
    "y_2":304.2719783184,
    "x_3":67.0480506892,
    "y_3":144.1940882829,
    "FA_frac":null,
    "M_overturn":null,
    "R_overturn":null
  },
  {
    "x_1":null,
    "y_1":null,
    "x_2":67.3251087499,
    "y_2":304.2873247665,
    "x_3":67.1507919529,
    "y_3":144.1025243085,
    "FA_frac":null,
    "M_overturn":null,
    "R_overturn":null
  },
  {
    "x_1":null,
    "y_1":null,
    "x_2":67.4273217809,
    "y_2":304.3027043384,
    "x_3":67.2535332166,
    "y_3":144.0109673003,
    "FA_frac":null,
    "M_overturn":null,
    "R_overturn":null
  },
  {
    "x_1":null,
    "y_1":null,
    "x_2":67.5295348119,
    "y_2":304.3181148612,
    "x_3":67.3562744803,
    "y_3":143.9194180172,
    "FA_frac":null,
    "M_overturn":null,
    "R_overturn":null
  },
  {
    "x_1":null,
    "y_1":null,
    "x_2":67.6317478428,
    "y_2":304.3335541624,
    "x_3":67.459015744,
    "y_3":143.8278772182,
    "FA_frac":null,
    "M_overturn":null,
    "R_overturn":null
  },
  {
    "x_1":null,
    "y_1":null,
    "x_2":67.7339608738,
    "y_2":304.3490200691,
    "x_3":67.5617570077,
    "y_3":143.7363456623,
    "FA_frac":null,
    "M_overturn":null,
    "R_overturn":null
  },
  {
    "x_1":null,
    "y_1":null,
    "x_2":67.8361739048,
    "y_2":304.3645104086,
    "x_3":67.6644982714,
    "y_3":143.6448241084,
    "FA_frac":null,
    "M_overturn":null,
    "R_overturn":null
  },
  {
    "x_1":null,
    "y_1":null,
    "x_2":67.9383869357,
    "y_2":304.3800230084,
    "x_3":67.767239535,
    "y_3":143.5533133156,
    "FA_frac":null,
    "M_overturn":null,
    "R_overturn":null
  },
  {
    "x_1":null,
    "y_1":null,
    "x_2":68.0405999667,
    "y_2":304.3955556955,
    "x_3":67.8699807987,
    "y_3":143.4618140428,
    "FA_frac":null,
    "M_overturn":null,
    "R_overturn":null
  },
  {
    "x_1":null,
    "y_1":null,
    "x_2":68.1428129977,
    "y_2":304.4111062973,
    "x_3":67.9727220624,
    "y_3":143.370327049,
    "FA_frac":null,
    "M_overturn":null,
    "R_overturn":null
  },
  {
    "x_1":null,
    "y_1":null,
    "x_2":68.2450260287,
    "y_2":304.4266726411,
    "x_3":68.0754633261,
    "y_3":143.2788530933,
    "FA_frac":null,
    "M_overturn":null,
    "R_overturn":null
  },
  {
    "x_1":null,
    "y_1":null,
    "x_2":68.3472390596,
    "y_2":304.4422525542,
    "x_3":68.1782045898,
    "y_3":143.1873929345,
    "FA_frac":null,
    "M_overturn":null,
    "R_overturn":null
  },
  {
    "x_1":null,
    "y_1":null,
    "x_2":68.4494520906,
    "y_2":304.4578438638,
    "x_3":68.2809458535,
    "y_3":143.0959473317,
    "FA_frac":null,
    "M_overturn":null,
    "R_overturn":null
  },
  {
    "x_1":null,
    "y_1":null,
    "x_2":68.5516651216,
    "y_2":304.4734443972,
    "x_3":68.3836871172,
    "y_3":143.0045170439,
    "FA_frac":null,
    "M_overturn":null,
    "R_overturn":null
  },
  {
    "x_1":null,
    "y_1":null,
    "x_2":68.6538781526,
    "y_2":304.4890519818,
    "x_3":68.4864283809,
    "y_3":142.91310283,
    "FA_frac":null,
    "M_overturn":null,
    "R_overturn":null
  },
  {
    "x_1":null,
    "y_1":null,
    "x_2":68.7560911835,
    "y_2":304.5046644447,
    "x_3":68.5891696446,
    "y_3":142.821705449,
    "FA_frac":null,
    "M_overturn":null,
    "R_overturn":null
  },
  {
    "x_1":null,
    "y_1":null,
    "x_2":68.8583042145,
    "y_2":304.5202796133,
    "x_3":68.6919109083,
    "y_3":142.73032566,
    "FA_frac":null,
    "M_overturn":null,
    "R_overturn":null
  },
  {
    "x_1":null,
    "y_1":null,
    "x_2":68.9605172455,
    "y_2":304.5358953149,
    "x_3":68.794652172,
    "y_3":142.6389642219,
    "FA_frac":null,
    "M_overturn":null,
    "R_overturn":null
  },
  {
    "x_1":null,
    "y_1":null,
    "x_2":69.0627302765,
    "y_2":304.5515093767,
    "x_3":68.8973934357,
    "y_3":142.5476218936,
    "FA_frac":null,
    "M_overturn":null,
    "R_overturn":null
  },
  {
    "x_1":null,
    "y_1":null,
    "x_2":69.1649433074,
    "y_2":304.567119626,
    "x_3":69.0001346993,
    "y_3":142.4562994343,
    "FA_frac":null,
    "M_overturn":null,
    "R_overturn":null
  },
  {
    "x_1":null,
    "y_1":null,
    "x_2":69.2671563384,
    "y_2":304.5827238901,
    "x_3":69.102875963,
    "y_3":142.3649976028,
    "FA_frac":null,
    "M_overturn":null,
    "R_overturn":null
  },
  {
    "x_1":null,
    "y_1":null,
    "x_2":69.3693693694,
    "y_2":304.5983199962,
    "x_3":69.2056172267,
    "y_3":142.2737171581,
    "FA_frac":null,
    "M_overturn":null,
    "R_overturn":null
  },
  {
    "x_1":null,
    "y_1":null,
    "x_2":69.4715824003,
    "y_2":304.6139057717,
    "x_3":69.3083584904,
    "y_3":142.1824588593,
    "FA_frac":null,
    "M_overturn":null,
    "R_overturn":null
  },
  {
    "x_1":null,
    "y_1":null,
    "x_2":69.5737954313,
    "y_2":304.6294790439,
    "x_3":69.4110997541,
    "y_3":142.0912234653,
    "FA_frac":null,
    "M_overturn":null,
    "R_overturn":null
  },
  {
    "x_1":null,
    "y_1":null,
    "x_2":69.6760084623,
    "y_2":304.64503764,
    "x_3":69.5138410178,
    "y_3":142.0000117351,
    "FA_frac":null,
    "M_overturn":null,
    "R_overturn":null
  },
  {
    "x_1":null,
    "y_1":null,
    "x_2":69.7782214933,
    "y_2":304.6605793873,
    "x_3":69.6165822815,
    "y_3":141.9088244277,
    "FA_frac":null,
    "M_overturn":null,
    "R_overturn":null
  },
  {
    "x_1":null,
    "y_1":null,
    "x_2":69.8804345242,
    "y_2":304.676102113,
    "x_3":69.7193235452,
    "y_3":141.8176623021,
    "FA_frac":null,
    "M_overturn":null,
    "R_overturn":null
  },
  {
    "x_1":null,
    "y_1":null,
    "x_2":69.9826475552,
    "y_2":304.6916036446,
    "x_3":69.8220648089,
    "y_3":141.7265261173,
    "FA_frac":null,
    "M_overturn":null,
    "R_overturn":null
  },
  {
    "x_1":null,
    "y_1":null,
    "x_2":70.0848605862,
    "y_2":304.7070818091,
    "x_3":69.9248060726,
    "y_3":141.6354166322,
    "FA_frac":null,
    "M_overturn":null,
    "R_overturn":null
  },
  {
    "x_1":null,
    "y_1":null,
    "x_2":70.1870736172,
    "y_2":304.722534434,
    "x_3":70.0275473363,
    "y_3":141.5443346058,
    "FA_frac":null,
    "M_overturn":null,
    "R_overturn":null
  },
  {
    "x_1":null,
    "y_1":null,
    "x_2":70.2892866481,
    "y_2":304.7379593466,
    "x_3":70.1302885999,
    "y_3":141.4532807971,
    "FA_frac":null,
    "M_overturn":null,
    "R_overturn":null
  },
  {
    "x_1":null,
    "y_1":null,
    "x_2":70.3914996791,
    "y_2":304.753354374,
    "x_3":70.2330298636,
    "y_3":141.3622559652,
    "FA_frac":null,
    "M_overturn":null,
    "R_overturn":null
  },
  {
    "x_1":null,
    "y_1":null,
    "x_2":70.4937127101,
    "y_2":304.7687173435,
    "x_3":70.3357711273,
    "y_3":141.2712608689,
    "FA_frac":null,
    "M_overturn":null,
    "R_overturn":null
  },
  {
    "x_1":null,
    "y_1":null,
    "x_2":70.595925741,
    "y_2":304.7840460825,
    "x_3":70.438512391,
    "y_3":141.1802962673,
    "FA_frac":null,
    "M_overturn":null,
    "R_overturn":null
  },
  {
    "x_1":null,
    "y_1":null,
    "x_2":70.698138772,
    "y_2":304.7993384183,
    "x_3":70.5412536547,
    "y_3":141.0893629194,
    "FA_frac":null,
    "M_overturn":null,
    "R_overturn":null
  },
  {
    "x_1":null,
    "y_1":null,
    "x_2":70.800351803,
    "y_2":304.8145921781,
    "x_3":70.6439949184,
    "y_3":140.9984615841,
    "FA_frac":null,
    "M_overturn":null,
    "R_overturn":null
  },
  {
    "x_1":null,
    "y_1":null,
    "x_2":70.902564834,
    "y_2":304.8298051891,
    "x_3":70.7467361821,
    "y_3":140.9075930205,
    "FA_frac":null,
    "M_overturn":null,
    "R_overturn":null
  },
  {
    "x_1":null,
    "y_1":null,
    "x_2":71.0047778649,
    "y_2":304.8449752788,
    "x_3":70.8494774458,
    "y_3":140.8167579875,
    "FA_frac":null,
    "M_overturn":null,
    "R_overturn":null
  },
  {
    "x_1":null,
    "y_1":null,
    "x_2":71.1069908959,
    "y_2":304.8601002743,
    "x_3":70.9522187095,
    "y_3":140.7259572441,
    "FA_frac":null,
    "M_overturn":null,
    "R_overturn":null
  },
  {
    "x_1":null,
    "y_1":null,
    "x_2":71.2092039269,
    "y_2":304.8751780029,
    "x_3":71.0549599732,
    "y_3":140.6351915492,
    "FA_frac":null,
    "M_overturn":null,
    "R_overturn":null
  },
  {
    "x_1":null,
    "y_1":null,
    "x_2":71.3114169579,
    "y_2":304.890206292,
    "x_3":71.1577012369,
    "y_3":140.544461662,
    "FA_frac":null,
    "M_overturn":null,
    "R_overturn":null
  },
  {
    "x_1":null,
    "y_1":null,
    "x_2":71.4136299888,
    "y_2":304.9051829688,
    "x_3":71.2604425005,
    "y_3":140.4537683413,
    "FA_frac":null,
    "M_overturn":null,
    "R_overturn":null
  },
  {
    "x_1":null,
    "y_1":null,
    "x_2":71.5158430198,
    "y_2":304.9201058605,
    "x_3":71.3631837642,
    "y_3":140.3631123462,
    "FA_frac":null,
    "M_overturn":null,
    "R_overturn":null
  },
  {
    "x_1":null,
    "y_1":null,
    "x_2":71.6180560508,
    "y_2":304.9349727945,
    "x_3":71.4659250279,
    "y_3":140.2724944356,
    "FA_frac":null,
    "M_overturn":null,
    "R_overturn":null
  },
  {
    "x_1":null,
    "y_1":null,
    "x_2":71.7202690817,
    "y_2":304.9497815981,
    "x_3":71.5686662916,
    "y_3":140.1819153685,
    "FA_frac":null,
    "M_overturn":null,
    "R_overturn":null
  },
  {
    "x_1":null,
    "y_1":null,
    "x_2":71.8224821127,
    "y_2":304.9645300985,
    "x_3":71.6714075553,
    "y_3":140.0913759039,
    "FA_frac":null,
    "M_overturn":null,
    "R_overturn":null
  },
  {
    "x_1":null,
    "y_1":null,
    "x_2":71.9246951437,
    "y_2":304.979216123,
    "x_3":71.774148819,
    "y_3":140.0008768008,
    "FA_frac":null,
    "M_overturn":null,
    "R_overturn":null
  },
  {
    "x_1":null,
    "y_1":null,
    "x_2":72.0269081747,
    "y_2":304.9938374989,
    "x_3":71.8768900827,
    "y_3":139.9104188182,
    "FA_frac":null,
    "M_overturn":null,
    "R_overturn":null
  },
  {
    "x_1":null,
    "y_1":null,
    "x_2":72.1291212056,
    "y_2":305.0083920534,
    "x_3":71.9796313464,
    "y_3":139.8200027151,
    "FA_frac":null,
    "M_overturn":null,
    "R_overturn":null
  },
  {
    "x_1":null,
    "y_1":null,
    "x_2":72.2313342366,
    "y_2":305.022877614,
    "x_3":72.0823726101,
    "y_3":139.7296292504,
    "FA_frac":null,
    "M_overturn":null,
    "R_overturn":null
  },
  {
    "x_1":null,
    "y_1":null,
    "x_2":72.3335472676,
    "y_2":305.0372920077,
    "x_3":72.1851138738,
    "y_3":139.6392991831,
    "FA_frac":null,
    "M_overturn":null,
    "R_overturn":null
  },
  {
    "x_1":null,
    "y_1":null,
    "x_2":72.4357602986,
    "y_2":305.051633062,
    "x_3":72.2878551375,
    "y_3":139.5490132723,
    "FA_frac":null,
    "M_overturn":null,
    "R_overturn":null
  },
  {
    "x_1":null,
    "y_1":null,
    "x_2":72.5379733295,
    "y_2":305.0658986041,
    "x_3":72.3905964012,
    "y_3":139.4587722769,
    "FA_frac":null,
    "M_overturn":null,
    "R_overturn":null
  },
  {
    "x_1":null,
    "y_1":null,
    "x_2":72.6401863605,
    "y_2":305.0800864612,
    "x_3":72.4933376648,
    "y_3":139.3685769558,
    "FA_frac":null,
    "M_overturn":null,
    "R_overturn":null
  },
  {
    "x_1":null,
    "y_1":null,
    "x_2":72.7423993915,
    "y_2":305.0941944607,
    "x_3":72.5960789285,
    "y_3":139.2784280682,
    "FA_frac":null,
    "M_overturn":null,
    "R_overturn":null
  },
  {
    "x_1":null,
    "y_1":null,
    "x_2":72.8446124224,
    "y_2":305.1082204299,
    "x_3":72.6988201922,
    "y_3":139.1883263728,
    "FA_frac":null,
    "M_overturn":null,
    "R_overturn":null
  },
  {
    "x_1":null,
    "y_1":null,
    "x_2":72.9468254534,
    "y_2":305.122162196,
    "x_3":72.8015614559,
    "y_3":139.0982726289,
    "FA_frac":null,
    "M_overturn":null,
    "R_overturn":null
  },
  {
    "x_1":null,
    "y_1":null,
    "x_2":73.0490384844,
    "y_2":305.1360175862,
    "x_3":72.9043027196,
    "y_3":139.0082675953,
    "FA_frac":null,
    "M_overturn":null,
    "R_overturn":null
  },
  {
    "x_1":null,
    "y_1":null,
    "x_2":73.1512515154,
    "y_2":305.149784428,
    "x_3":73.0070439833,
    "y_3":138.918312031,
    "FA_frac":null,
    "M_overturn":null,
    "R_overturn":null
  },
  {
    "x_1":null,
    "y_1":null,
    "x_2":73.2534645463,
    "y_2":305.1634605485,
    "x_3":73.109785247,
    "y_3":138.828406695,
    "FA_frac":null,
    "M_overturn":null,
    "R_overturn":null
  },
  {
    "x_1":null,
    "y_1":null,
    "x_2":73.3556775773,
    "y_2":305.1770437751,
    "x_3":73.2125265107,
    "y_3":138.7385523463,
    "FA_frac":null,
    "M_overturn":null,
    "R_overturn":null
  },
  {
    "x_1":null,
    "y_1":null,
    "x_2":73.4578906083,
    "y_2":305.190531935,
    "x_3":73.3152677744,
    "y_3":138.6487497438,
    "FA_frac":null,
    "M_overturn":null,
    "R_overturn":null
  },
  {
    "x_1":null,
    "y_1":null,
    "x_2":73.5601036393,
    "y_2":305.2039228556,
    "x_3":73.4180090381,
    "y_3":138.5589996467,
    "FA_frac":null,
    "M_overturn":null,
    "R_overturn":null
  },
  {
    "x_1":null,
    "y_1":null,
    "x_2":73.6623166702,
    "y_2":305.217214364,
    "x_3":73.5207503018,
    "y_3":138.4693028138,
    "FA_frac":null,
    "M_overturn":null,
    "R_overturn":null
  },
  {
    "x_1":null,
    "y_1":null,
    "x_2":73.7645297012,
    "y_2":305.2304042876,
    "x_3":73.6234915654,
    "y_3":138.3796600041,
    "FA_frac":null,
    "M_overturn":null,
    "R_overturn":null
  },
  {
    "x_1":null,
    "y_1":null,
    "x_2":73.8667427322,
    "y_2":305.2434904536,
    "x_3":73.7262328291,
    "y_3":138.2900719766,
    "FA_frac":null,
    "M_overturn":null,
    "R_overturn":null
  },
  {
    "x_1":null,
    "y_1":null,
    "x_2":73.9689557632,
    "y_2":305.2564706894,
    "x_3":73.8289740928,
    "y_3":138.2005394904,
    "FA_frac":null,
    "M_overturn":null,
    "R_overturn":null
  },
  {
    "x_1":null,
    "y_1":null,
    "x_2":74.0711687941,
    "y_2":305.2693428222,
    "x_3":73.9317153565,
    "y_3":138.1110633043,
    "FA_frac":null,
    "M_overturn":null,
    "R_overturn":null
  },
  {
    "x_1":null,
    "y_1":null,
    "x_2":74.1733818251,
    "y_2":305.2821046793,
    "x_3":74.0344566202,
    "y_3":138.0216441774,
    "FA_frac":null,
    "M_overturn":null,
    "R_overturn":null
  },
  {
    "x_1":null,
    "y_1":null,
    "x_2":74.2755948561,
    "y_2":305.294754088,
    "x_3":74.1371978839,
    "y_3":137.9322828687,
    "FA_frac":null,
    "M_overturn":null,
    "R_overturn":null
  },
  {
    "x_1":null,
    "y_1":null,
    "x_2":74.377807887,
    "y_2":305.3072888756,
    "x_3":74.2399391476,
    "y_3":137.8429801371,
    "FA_frac":null,
    "M_overturn":null,
    "R_overturn":null
  },
  {
    "x_1":null,
    "y_1":null,
    "x_2":74.480020918,
    "y_2":305.3197068692,
    "x_3":74.3426804113,
    "y_3":137.7537367417,
    "FA_frac":null,
    "M_overturn":null,
    "R_overturn":null
  },
  {
    "x_1":null,
    "y_1":null,
    "x_2":74.582233949,
    "y_2":305.3320058964,
    "x_3":74.445421675,
    "y_3":137.6645534413,
    "FA_frac":null,
    "M_overturn":null,
    "R_overturn":null
  },
  {
    "x_1":null,
    "y_1":null,
    "x_2":74.68444698,
    "y_2":305.3441837842,
    "x_3":74.5481629387,
    "y_3":137.5754309951,
    "FA_frac":null,
    "M_overturn":null,
    "R_overturn":null
  },
  {
    "x_1":null,
    "y_1":null,
    "x_2":74.7866600109,
    "y_2":305.35623836,
    "x_3":74.6509042024,
    "y_3":137.486370162,
    "FA_frac":null,
    "M_overturn":null,
    "R_overturn":null
  },
  {
    "x_1":null,
    "y_1":null,
    "x_2":74.8888730419,
    "y_2":305.3681674511,
    "x_3":74.753645466,
    "y_3":137.397371701,
    "FA_frac":null,
    "M_overturn":null,
    "R_overturn":null
  },
  {
    "x_1":null,
    "y_1":null,
    "x_2":74.9910860729,
    "y_2":305.3799688847,
    "x_3":74.8563867297,
    "y_3":137.308436371,
    "FA_frac":null,
    "M_overturn":null,
    "R_overturn":null
  },
  {
    "x_1":null,
    "y_1":null,
    "x_2":75.0932991039,
    "y_2":305.3916404882,
    "x_3":74.9591279934,
    "y_3":137.219564931,
    "FA_frac":null,
    "M_overturn":null,
    "R_overturn":null
  },
  {
    "x_1":null,
    "y_1":null,
    "x_2":75.1955121348,
    "y_2":305.4031800888,
    "x_3":75.0618692571,
    "y_3":137.1307581401,
    "FA_frac":null,
    "M_overturn":null,
    "R_overturn":null
  },
  {
    "x_1":null,
    "y_1":null,
    "x_2":75.2977251658,
    "y_2":305.4145855137,
    "x_3":75.1646105208,
    "y_3":137.0420167572,
    "FA_frac":null,
    "M_overturn":null,
    "R_overturn":null
  },
  {
    "x_1":null,
    "y_1":null,
    "x_2":75.3999381968,
    "y_2":305.4258545904,
    "x_3":75.2673517845,
    "y_3":136.9533415414,
    "FA_frac":null,
    "M_overturn":null,
    "R_overturn":null
  },
  {
    "x_1":null,
    "y_1":null,
    "x_2":75.5021512277,
    "y_2":305.436985146,
    "x_3":75.3700930482,
    "y_3":136.8647332515,
    "FA_frac":null,
    "M_overturn":null,
    "R_overturn":null
  },
  {
    "x_1":null,
    "y_1":null,
    "x_2":75.6043642587,
    "y_2":305.4479750078,
    "x_3":75.4728343119,
    "y_3":136.7761926466,
    "FA_frac":null,
    "M_overturn":null,
    "R_overturn":null
  },
  {
    "x_1":null,
    "y_1":null,
    "x_2":75.7065772897,
    "y_2":305.4588220032,
    "x_3":75.5755755756,
    "y_3":136.6877204856,
    "FA_frac":null,
    "M_overturn":null,
    "R_overturn":null
  },
  {
    "x_1":null,
    "y_1":null,
    "x_2":75.8087903207,
    "y_2":305.4695239594,
    "x_3":75.6783168393,
    "y_3":136.5993175276,
    "FA_frac":null,
    "M_overturn":null,
    "R_overturn":null
  },
  {
    "x_1":null,
    "y_1":null,
    "x_2":75.9110033516,
    "y_2":305.4800787036,
    "x_3":75.781058103,
    "y_3":136.5109845316,
    "FA_frac":null,
    "M_overturn":null,
    "R_overturn":null
  },
  {
    "x_1":null,
    "y_1":null,
    "x_2":76.0132163826,
    "y_2":305.4904840632,
    "x_3":75.8837993666,
    "y_3":136.4227222564,
    "FA_frac":null,
    "M_overturn":null,
    "R_overturn":null
  },
  {
    "x_1":null,
    "y_1":null,
    "x_2":76.1154294136,
    "y_2":305.5007378655,
    "x_3":75.9865406303,
    "y_3":136.3345314612,
    "FA_frac":null,
    "M_overturn":null,
    "R_overturn":null
  },
  {
    "x_1":null,
    "y_1":null,
    "x_2":76.2176424446,
    "y_2":305.5108379377,
    "x_3":76.089281894,
    "y_3":136.2464129049,
    "FA_frac":null,
    "M_overturn":null,
    "R_overturn":null
  },
  {
    "x_1":null,
    "y_1":null,
    "x_2":76.3198554755,
    "y_2":305.5207821071,
    "x_3":76.1920231577,
    "y_3":136.1583673464,
    "FA_frac":null,
    "M_overturn":null,
    "R_overturn":null
  },
  {
    "x_1":null,
    "y_1":null,
    "x_2":76.4220685065,
    "y_2":305.530568201,
    "x_3":76.2947644214,
    "y_3":136.0703955448,
    "FA_frac":null,
    "M_overturn":null,
    "R_overturn":null
  },
  {
    "x_1":null,
    "y_1":null,
    "x_2":76.5242815375,
    "y_2":305.5401940466,
    "x_3":76.3975056851,
    "y_3":135.982498259,
    "FA_frac":null,
    "M_overturn":null,
    "R_overturn":null
  },
  {
    "x_1":null,
    "y_1":null,
    "x_2":76.6264945684,
    "y_2":305.5496574713,
    "x_3":76.5002469488,
    "y_3":135.8946762481,
    "FA_frac":null,
    "M_overturn":null,
    "R_overturn":null
  },
  {
    "x_1":null,
    "y_1":null,
    "x_2":76.7287075994,
    "y_2":305.5589563024,
    "x_3":76.6029882125,
    "y_3":135.806930271,
    "FA_frac":null,
    "M_overturn":null,
    "R_overturn":null
  },
  {
    "x_1":null,
    "y_1":null,
    "x_2":76.8309206304,
    "y_2":305.568088367,
    "x_3":76.7057294762,
    "y_3":135.7192610867,
    "FA_frac":null,
    "M_overturn":null,
    "R_overturn":null
  },
  {
    "x_1":null,
    "y_1":null,
    "x_2":76.9331336614,
    "y_2":305.5770514926,
    "x_3":76.8084707399,
    "y_3":135.6316694542,
    "FA_frac":null,
    "M_overturn":null,
    "R_overturn":null
  },
  {
    "x_1":null,
    "y_1":null,
    "x_2":77.0353466923,
    "y_2":305.5858435063,
    "x_3":76.9112120036,
    "y_3":135.5441561325,
    "FA_frac":null,
    "M_overturn":null,
    "R_overturn":null
  },
  {
    "x_1":null,
    "y_1":null,
    "x_2":77.1375597233,
    "y_2":305.5944622355,
    "x_3":77.0139532673,
    "y_3":135.4567217197,
    "FA_frac":null,
    "M_overturn":null,
    "R_overturn":null
  },
  {
    "x_1":null,
    "y_1":null,
    "x_2":77.2397727543,
    "y_2":305.6029057487,
    "x_3":77.1166945309,
    "y_3":135.3693661381,
    "FA_frac":null,
    "M_overturn":null,
    "R_overturn":null
  },
  {
    "x_1":null,
    "y_1":null,
    "x_2":77.3419857853,
    "y_2":305.6111755018,
    "x_3":77.2194357946,
    "y_3":135.2820891318,
    "FA_frac":null,
    "M_overturn":null,
    "R_overturn":null
  },
  {
    "x_1":null,
    "y_1":null,
    "x_2":77.4441988162,
    "y_2":305.6192754489,
    "x_3":77.3221770583,
    "y_3":135.1948904453,
    "FA_frac":null,
    "M_overturn":null,
    "R_overturn":null
  },
  {
    "x_1":null,
    "y_1":null,
    "x_2":77.5464118472,
    "y_2":305.6272096021,
    "x_3":77.424918322,
    "y_3":135.1077698229,
    "FA_frac":null,
    "M_overturn":null,
    "R_overturn":null
  },
  {
    "x_1":null,
    "y_1":null,
    "x_2":77.6486248782,
    "y_2":305.6349819736,
    "x_3":77.5276595857,
    "y_3":135.020727009,
    "FA_frac":null,
    "M_overturn":null,
    "R_overturn":null
  },
  {
    "x_1":null,
    "y_1":null,
    "x_2":77.7508379091,
    "y_2":305.6425965758,
    "x_3":77.6304008494,
    "y_3":134.9337617478,
    "FA_frac":null,
    "M_overturn":null,
    "R_overturn":null
  },
  {
    "x_1":null,
    "y_1":null,
    "x_2":77.8530509401,
    "y_2":305.6500574208,
    "x_3":77.7331421131,
    "y_3":134.8468737838,
    "FA_frac":null,
    "M_overturn":null,
    "R_overturn":null
  },
  {
    "x_1":null,
    "y_1":null,
    "x_2":77.9552639711,
    "y_2":305.6573685209,
    "x_3":77.8358833768,
    "y_3":134.7600628613,
    "FA_frac":null,
    "M_overturn":null,
    "R_overturn":null
  },
  {
    "x_1":null,
    "y_1":null,
    "x_2":78.0574770021,
    "y_2":305.6645338884,
    "x_3":77.9386246405,
    "y_3":134.6733287246,
    "FA_frac":null,
    "M_overturn":null,
    "R_overturn":null
  },
  {
    "x_1":null,
    "y_1":null,
    "x_2":78.159690033,
    "y_2":305.6715575353,
    "x_3":78.0413659042,
    "y_3":134.5866711181,
    "FA_frac":null,
    "M_overturn":null,
    "R_overturn":null
  },
  {
    "x_1":null,
    "y_1":null,
    "x_2":78.261903064,
    "y_2":305.678443474,
    "x_3":78.1441071679,
    "y_3":134.5000897862,
    "FA_frac":null,
    "M_overturn":null,
    "R_overturn":null
  },
  {
    "x_1":null,
    "y_1":null,
    "x_2":78.364116095,
    "y_2":305.6851957168,
    "x_3":78.2468484315,
    "y_3":134.4135844731,
    "FA_frac":null,
    "M_overturn":null,
    "R_overturn":null
  },
  {
    "x_1":null,
    "y_1":null,
    "x_2":78.466329126,
    "y_2":305.6918182758,
    "x_3":78.3495896952,
    "y_3":134.3271549232,
    "FA_frac":null,
    "M_overturn":null,
    "R_overturn":null
  },
  {
    "x_1":null,
    "y_1":null,
    "x_2":78.5685421569,
    "y_2":305.6983151632,
    "x_3":78.4523309589,
    "y_3":134.240800881,
    "FA_frac":null,
    "M_overturn":null,
    "R_overturn":null
  },
  {
    "x_1":null,
    "y_1":null,
    "x_2":78.6707551879,
    "y_2":305.7046903914,
    "x_3":78.5550722226,
    "y_3":134.1545220906,
    "FA_frac":null,
    "M_overturn":null,
    "R_overturn":null
  },
  {
    "x_1":null,
    "y_1":null,
    "x_2":78.7729682189,
    "y_2":305.7109479725,
    "x_3":78.6578134863,
    "y_3":134.0683182965,
    "FA_frac":null,
    "M_overturn":null,
    "R_overturn":null
  },
  {
    "x_1":null,
    "y_1":null,
    "x_2":78.8751812499,
    "y_2":305.7170919188,
    "x_3":78.76055475,
    "y_3":133.982189243,
    "FA_frac":null,
    "M_overturn":null,
    "R_overturn":null
  },
  {
    "x_1":null,
    "y_1":null,
    "x_2":78.9773942808,
    "y_2":305.7231262426,
    "x_3":78.8632960137,
    "y_3":133.8961346745,
    "FA_frac":null,
    "M_overturn":null,
    "R_overturn":null
  },
  {
    "x_1":null,
    "y_1":null,
    "x_2":79.0796073118,
    "y_2":305.7290549559,
    "x_3":78.9660372774,
    "y_3":133.8101543353,
    "FA_frac":null,
    "M_overturn":null,
    "R_overturn":null
  },
  {
    "x_1":null,
    "y_1":null,
    "x_2":79.1818203428,
    "y_2":305.7348820711,
    "x_3":79.0687785411,
    "y_3":133.7242479697,
    "FA_frac":null,
    "M_overturn":null,
    "R_overturn":null
  },
  {
    "x_1":null,
    "y_1":null,
    "x_2":79.2840333737,
    "y_2":305.7406116005,
    "x_3":79.1715198048,
    "y_3":133.6384153221,
    "FA_frac":null,
    "M_overturn":null,
    "R_overturn":null
  },
  {
    "x_1":null,
    "y_1":null,
    "x_2":79.3862464047,
    "y_2":305.7462475562,
    "x_3":79.2742610685,
    "y_3":133.5526561369,
    "FA_frac":null,
    "M_overturn":null,
    "R_overturn":null
  },
  {
    "x_1":null,
    "y_1":null,
    "x_2":79.4884594357,
    "y_2":305.7517939504,
    "x_3":79.3770023321,
    "y_3":133.4669701584,
    "FA_frac":null,
    "M_overturn":null,
    "R_overturn":null
  },
  {
    "x_1":null,
    "y_1":null,
    "x_2":79.5906724667,
    "y_2":305.7572547955,
    "x_3":79.4797435958,
    "y_3":133.3813571309,
    "FA_frac":null,
    "M_overturn":null,
    "R_overturn":null
  },
  {
    "x_1":null,
    "y_1":null,
    "x_2":79.6928854976,
    "y_2":305.7626341036,
    "x_3":79.5824848595,
    "y_3":133.2958167988,
    "FA_frac":null,
    "M_overturn":null,
    "R_overturn":null
  },
  {
    "x_1":null,
    "y_1":null,
    "x_2":79.7950985286,
    "y_2":305.767935887,
    "x_3":79.6852261232,
    "y_3":133.2103489064,
    "FA_frac":null,
    "M_overturn":null,
    "R_overturn":null
  },
  {
    "x_1":null,
    "y_1":null,
    "x_2":79.8973115596,
    "y_2":305.7731641579,
    "x_3":79.7879673869,
    "y_3":133.1249531981,
    "FA_frac":null,
    "M_overturn":null,
    "R_overturn":null
  },
  {
    "x_1":null,
    "y_1":null,
    "x_2":79.9995245906,
    "y_2":305.7783229285,
    "x_3":79.8907086506,
    "y_3":133.0396294182,
    "FA_frac":null,
    "M_overturn":null,
    "R_overturn":null
  },
  {
    "x_1":null,
    "y_1":null,
    "x_2":80.1017376215,
    "y_2":305.7834162112,
    "x_3":79.9934499143,
    "y_3":132.9543773111,
    "FA_frac":null,
    "M_overturn":null,
    "R_overturn":null
  },
  {
    "x_1":null,
    "y_1":null,
    "x_2":80.2039506525,
    "y_2":305.788448018,
    "x_3":80.096191178,
    "y_3":132.8691966212,
    "FA_frac":null,
    "M_overturn":null,
    "R_overturn":null
  },
  {
    "x_1":null,
    "y_1":null,
    "x_2":80.3061636835,
    "y_2":305.7934223613,
    "x_3":80.1989324417,
    "y_3":132.7840870926,
    "FA_frac":null,
    "M_overturn":null,
    "R_overturn":null
  },
  {
    "x_1":null,
    "y_1":null,
    "x_2":80.4083767144,
    "y_2":305.7983432532,
    "x_3":80.3016737054,
    "y_3":132.69904847,
    "FA_frac":null,
    "M_overturn":null,
    "R_overturn":null
  },
  {
    "x_1":null,
    "y_1":null,
    "x_2":80.5105897454,
    "y_2":305.8032147061,
    "x_3":80.4044149691,
    "y_3":132.6140804974,
    "FA_frac":null,
    "M_overturn":null,
    "R_overturn":null
  },
  {
    "x_1":null,
    "y_1":null,
    "x_2":80.6128027764,
    "y_2":305.8080407321,
    "x_3":80.5071562327,
    "y_3":132.5291829194,
    "FA_frac":null,
    "M_overturn":null,
    "R_overturn":null
  },
  {
    "x_1":null,
    "y_1":null,
    "x_2":80.7150158074,
    "y_2":305.8128253434,
    "x_3":80.6098974964,
    "y_3":132.4443554802,
    "FA_frac":null,
    "M_overturn":null,
    "R_overturn":null
  },
  {
    "x_1":null,
    "y_1":null,
    "x_2":80.8172288383,
    "y_2":305.8175725524,
    "x_3":80.7126387601,
    "y_3":132.3595979243,
    "FA_frac":null,
    "M_overturn":null,
    "R_overturn":null
  },
  {
    "x_1":null,
    "y_1":null,
    "x_2":80.9194418693,
    "y_2":305.8222863713,
    "x_3":80.8153800238,
    "y_3":132.2749099958,
    "FA_frac":null,
    "M_overturn":null,
    "R_overturn":null
  },
  {
    "x_1":null,
    "y_1":null,
    "x_2":81.0216549003,
    "y_2":305.8269708122,
    "x_3":80.9181212875,
    "y_3":132.1902914393,
    "FA_frac":null,
    "M_overturn":null,
    "R_overturn":null
  },
  {
    "x_1":null,
    "y_1":null,
    "x_2":81.1238679313,
    "y_2":305.8316298874,
    "x_3":81.0208625512,
    "y_3":132.105741999,
    "FA_frac":null,
    "M_overturn":null,
    "R_overturn":null
  },
  {
    "x_1":null,
    "y_1":null,
    "x_2":81.2260809622,
    "y_2":305.8362676091,
    "x_3":81.1236038149,
    "y_3":132.0212614193,
    "FA_frac":null,
    "M_overturn":null,
    "R_overturn":null
  },
  {
    "x_1":null,
    "y_1":null,
    "x_2":81.3282939932,
    "y_2":305.8408879897,
    "x_3":81.2263450786,
    "y_3":131.9368494446,
    "FA_frac":null,
    "M_overturn":null,
    "R_overturn":null
  },
  {
    "x_1":null,
    "y_1":null,
    "x_2":81.4305070242,
    "y_2":305.8454950412,
    "x_3":81.3290863423,
    "y_3":131.8525058191,
    "FA_frac":null,
    "M_overturn":null,
    "R_overturn":null
  },
  {
    "x_1":null,
    "y_1":null,
    "x_2":81.5327200551,
    "y_2":305.850092776,
    "x_3":81.431827606,
    "y_3":131.7682302872,
    "FA_frac":null,
    "M_overturn":null,
    "R_overturn":null
  },
  {
    "x_1":null,
    "y_1":null,
    "x_2":81.6349330861,
    "y_2":305.8546852062,
    "x_3":81.5345688697,
    "y_3":131.6840225933,
    "FA_frac":null,
    "M_overturn":null,
    "R_overturn":null
  },
  {
    "x_1":null,
    "y_1":null,
    "x_2":81.7371461171,
    "y_2":305.8592763442,
    "x_3":81.6373101334,
    "y_3":131.5998824818,
    "FA_frac":null,
    "M_overturn":null,
    "R_overturn":null
  },
  {
    "x_1":null,
    "y_1":null,
    "x_2":81.8393591481,
    "y_2":305.8638702021,
    "x_3":81.740051397,
    "y_3":131.5158096969,
    "FA_frac":null,
    "M_overturn":null,
    "R_overturn":null
  },
  {
    "x_1":null,
    "y_1":null,
    "x_2":81.941572179,
    "y_2":305.8684707922,
    "x_3":81.8427926607,
    "y_3":131.431803983,
    "FA_frac":null,
    "M_overturn":null,
    "R_overturn":null
  },
  {
    "x_1":null,
    "y_1":null,
    "x_2":82.04378521,
    "y_2":305.8730821267,
    "x_3":81.9455339244,
    "y_3":131.3478650845,
    "FA_frac":null,
    "M_overturn":null,
    "R_overturn":null
  },
  {
    "x_1":null,
    "y_1":null,
    "x_2":82.145998241,
    "y_2":305.8777082178,
    "x_3":82.0482751881,
    "y_3":131.2639927457,
    "FA_frac":null,
    "M_overturn":null,
    "R_overturn":null
  },
  {
    "x_1":null,
    "y_1":null,
    "x_2":82.248211272,
    "y_2":305.8823530778,
    "x_3":82.1510164518,
    "y_3":131.1801867109,
    "FA_frac":null,
    "M_overturn":null,
    "R_overturn":null
  },
  {
    "x_1":null,
    "y_1":null,
    "x_2":82.3504243029,
    "y_2":305.8870207189,
    "x_3":82.2537577155,
    "y_3":131.0964467246,
    "FA_frac":null,
    "M_overturn":null,
    "R_overturn":null
  },
  {
    "x_1":null,
    "y_1":null,
    "x_2":82.4526373339,
    "y_2":305.8917151534,
    "x_3":82.3564989792,
    "y_3":131.012772531,
    "FA_frac":null,
    "M_overturn":null,
    "R_overturn":null
  },
  {
    "x_1":null,
    "y_1":null,
    "x_2":82.5548503649,
    "y_2":305.8964403934,
    "x_3":82.4592402429,
    "y_3":130.9291638745,
    "FA_frac":null,
    "M_overturn":null,
    "R_overturn":null
  },
  {
    "x_1":null,
    "y_1":null,
    "x_2":82.6570633958,
    "y_2":305.9012004512,
    "x_3":82.5619815066,
    "y_3":130.8456204994,
    "FA_frac":null,
    "M_overturn":null,
    "R_overturn":null
  },
  {
    "x_1":null,
    "y_1":null,
    "x_2":82.7592764268,
    "y_2":305.9059993391,
    "x_3":82.6647227703,
    "y_3":130.7621421502,
    "FA_frac":null,
    "M_overturn":null,
    "R_overturn":null
  },
  {
    "x_1":null,
    "y_1":null,
    "x_2":82.8614894578,
    "y_2":305.9108410693,
    "x_3":82.767464034,
    "y_3":130.678728571,
    "FA_frac":null,
    "M_overturn":null,
    "R_overturn":null
  },
  {
    "x_1":null,
    "y_1":null,
    "x_2":82.9637024888,
    "y_2":305.9157296539,
    "x_3":82.8702052976,
    "y_3":130.5953795064,
    "FA_frac":null,
    "M_overturn":null,
    "R_overturn":null
  },
  {
    "x_1":null,
    "y_1":null,
    "x_2":83.0659155197,
    "y_2":305.9206691053,
    "x_3":82.9729465613,
    "y_3":130.5120947006,
    "FA_frac":null,
    "M_overturn":null,
    "R_overturn":null
  },
  {
    "x_1":null,
    "y_1":null,
    "x_2":83.1681285507,
    "y_2":305.9256634357,
    "x_3":83.075687825,
    "y_3":130.4288738979,
    "FA_frac":null,
    "M_overturn":null,
    "R_overturn":null
  },
  {
    "x_1":null,
    "y_1":null,
    "x_2":83.2703415817,
    "y_2":305.9307166573,
    "x_3":83.1784290887,
    "y_3":130.3457168428,
    "FA_frac":null,
    "M_overturn":null,
    "R_overturn":null
  },
  {
    "x_1":null,
    "y_1":null,
    "x_2":83.3725546127,
    "y_2":305.9358327823,
    "x_3":83.2811703524,
    "y_3":130.2626232796,
    "FA_frac":null,
    "M_overturn":null,
    "R_overturn":null
  },
  {
    "x_1":null,
    "y_1":null,
    "x_2":83.4747676436,
    "y_2":305.941015823,
    "x_3":83.3839116161,
    "y_3":130.1795929525,
    "FA_frac":null,
    "M_overturn":null,
    "R_overturn":null
  },
  {
    "x_1":null,
    "y_1":null,
    "x_2":83.5769806746,
    "y_2":305.9462697916,
    "x_3":83.4866528798,
    "y_3":130.096625606,
    "FA_frac":null,
    "M_overturn":null,
    "R_overturn":null
  },
  {
    "x_1":null,
    "y_1":null,
    "x_2":83.6791937056,
    "y_2":305.9515987003,
    "x_3":83.5893941435,
    "y_3":130.0137209845,
    "FA_frac":null,
    "M_overturn":null,
    "R_overturn":null
  },
  {
    "x_1":null,
    "y_1":null,
    "x_2":83.7814067366,
    "y_2":305.9570065614,
    "x_3":83.6921354072,
    "y_3":129.9308788322,
    "FA_frac":null,
    "M_overturn":null,
    "R_overturn":null
  },
  {
    "x_1":null,
    "y_1":null,
    "x_2":83.8836197675,
    "y_2":305.9624973871,
    "x_3":83.7948766709,
    "y_3":129.8480988935,
    "FA_frac":null,
    "M_overturn":null,
    "R_overturn":null
  },
  {
    "x_1":null,
    "y_1":null,
    "x_2":83.9858327985,
    "y_2":305.9680751897,
    "x_3":83.8976179346,
    "y_3":129.7653809127,
    "FA_frac":null,
    "M_overturn":null,
    "R_overturn":null
  },
  {
    "x_1":null,
    "y_1":null,
    "x_2":84.0880458295,
    "y_2":305.9737439813,
    "x_3":84.0003591982,
    "y_3":129.6827246343,
    "FA_frac":null,
    "M_overturn":null,
    "R_overturn":null
  },
  {
    "x_1":null,
    "y_1":null,
    "x_2":84.1902588604,
    "y_2":305.9795077743,
    "x_3":84.1031004619,
    "y_3":129.6001298025,
    "FA_frac":null,
    "M_overturn":null,
    "R_overturn":null
  },
  {
    "x_1":null,
    "y_1":null,
    "x_2":84.2924718914,
    "y_2":305.9853705807,
    "x_3":84.2058417256,
    "y_3":129.5175961617,
    "FA_frac":null,
    "M_overturn":null,
    "R_overturn":null
  },
  {
    "x_1":null,
    "y_1":null,
    "x_2":84.3946849224,
    "y_2":305.991336413,
    "x_3":84.3085829893,
    "y_3":129.4351234562,
    "FA_frac":null,
    "M_overturn":null,
    "R_overturn":null
  },
  {
    "x_1":null,
    "y_1":null,
    "x_2":84.4968979534,
    "y_2":305.9974092833,
    "x_3":84.411324253,
    "y_3":129.3527114304,
    "FA_frac":null,
    "M_overturn":null,
    "R_overturn":null
  },
  {
    "x_1":null,
    "y_1":null,
    "x_2":84.5991109843,
    "y_2":306.0035932037,
    "x_3":84.5140655167,
    "y_3":129.2703598286,
    "FA_frac":null,
    "M_overturn":null,
    "R_overturn":null
  },
  {
    "x_1":null,
    "y_1":null,
    "x_2":84.7013240153,
    "y_2":306.0098921867,
    "x_3":84.6168067804,
    "y_3":129.1880683952,
    "FA_frac":null,
    "M_overturn":null,
    "R_overturn":null
  },
  {
    "x_1":null,
    "y_1":null,
    "x_2":84.8035370463,
    "y_2":306.0163102444,
    "x_3":84.7195480441,
    "y_3":129.1058368746,
    "FA_frac":null,
    "M_overturn":null,
    "R_overturn":null
  },
  {
    "x_1":null,
    "y_1":null,
    "x_2":84.9057500773,
    "y_2":306.022851389,
    "x_3":84.8222893078,
    "y_3":129.023665011,
    "FA_frac":null,
    "M_overturn":null,
    "R_overturn":null
  },
  {
    "x_1":null,
    "y_1":null,
    "x_2":85.0079631082,
    "y_2":306.0295196328,
    "x_3":84.9250305715,
    "y_3":128.9415525488,
    "FA_frac":null,
    "M_overturn":null,
    "R_overturn":null
  },
  {
    "x_1":null,
    "y_1":null,
    "x_2":85.1101761392,
    "y_2":306.036318988,
    "x_3":85.0277718352,
    "y_3":128.8594992324,
    "FA_frac":null,
    "M_overturn":null,
    "R_overturn":null
  },
  {
    "x_1":null,
    "y_1":null,
    "x_2":85.2123891702,
    "y_2":306.0432534668,
    "x_3":85.1305130989,
    "y_3":128.7775048061,
    "FA_frac":null,
    "M_overturn":null,
    "R_overturn":null
  },
  {
    "x_1":null,
    "y_1":null,
    "x_2":85.3146022011,
    "y_2":306.0503270815,
    "x_3":85.2332543625,
    "y_3":128.6955690143,
    "FA_frac":null,
    "M_overturn":null,
    "R_overturn":null
  },
  {
    "x_1":null,
    "y_1":null,
    "x_2":85.4168152321,
    "y_2":306.0575438443,
    "x_3":85.3359956262,
    "y_3":128.6136916012,
    "FA_frac":null,
    "M_overturn":null,
    "R_overturn":null
  },
  {
    "x_1":null,
    "y_1":null,
    "x_2":85.5190282631,
    "y_2":306.0649077675,
    "x_3":85.4387368899,
    "y_3":128.5318723114,
    "FA_frac":null,
    "M_overturn":null,
    "R_overturn":null
  },
  {
    "x_1":null,
    "y_1":null,
    "x_2":85.6212412941,
    "y_2":306.0724228632,
    "x_3":85.5414781536,
    "y_3":128.450110889,
    "FA_frac":null,
    "M_overturn":null,
    "R_overturn":null
  },
  {
    "x_1":null,
    "y_1":null,
    "x_2":85.723454325,
    "y_2":306.0800931437,
    "x_3":85.6442194173,
    "y_3":128.3684070784,
    "FA_frac":null,
    "M_overturn":null,
    "R_overturn":null
  },
  {
    "x_1":null,
    "y_1":null,
    "x_2":85.825667356,
    "y_2":306.0879226213,
    "x_3":85.746960681,
    "y_3":128.2867606241,
    "FA_frac":null,
    "M_overturn":null,
    "R_overturn":null
  },
  {
    "x_1":null,
    "y_1":null,
    "x_2":85.927880387,
    "y_2":306.0959153081,
    "x_3":85.8497019447,
    "y_3":128.2051712703,
    "FA_frac":null,
    "M_overturn":null,
    "R_overturn":null
  },
  {
    "x_1":null,
    "y_1":null,
    "x_2":86.030093418,
    "y_2":306.1040752165,
    "x_3":85.9524432084,
    "y_3":128.1236387614,
    "FA_frac":null,
    "M_overturn":null,
    "R_overturn":null
  },
  {
    "x_1":null,
    "y_1":null,
    "x_2":86.1323064489,
    "y_2":306.1124063585,
    "x_3":86.0551844721,
    "y_3":128.0421628417,
    "FA_frac":null,
    "M_overturn":null,
    "R_overturn":null
  },
  {
    "x_1":null,
    "y_1":null,
    "x_2":86.2345194799,
    "y_2":306.1209127466,
    "x_3":86.1579257358,
    "y_3":127.9607432556,
    "FA_frac":null,
    "M_overturn":null,
    "R_overturn":null
  },
  {
    "x_1":null,
    "y_1":null,
    "x_2":86.3367325109,
    "y_2":306.1295983928,
    "x_3":86.2606669995,
    "y_3":127.8793797474,
    "FA_frac":null,
    "M_overturn":null,
    "R_overturn":null
  },
  {
    "x_1":null,
    "y_1":null,
    "x_2":86.4389455418,
    "y_2":306.1384673095,
    "x_3":86.3634082631,
    "y_3":127.7980720615,
    "FA_frac":null,
    "M_overturn":null,
    "R_overturn":null
  },
  {
    "x_1":null,
    "y_1":null,
    "x_2":86.5411585728,
    "y_2":306.1475235089,
    "x_3":86.4661495268,
    "y_3":127.7168199422,
    "FA_frac":null,
    "M_overturn":null,
    "R_overturn":null
  },
  {
    "x_1":null,
    "y_1":null,
    "x_2":86.6433716038,
    "y_2":306.1567710032,
    "x_3":86.5688907905,
    "y_3":127.6356231339,
    "FA_frac":null,
    "M_overturn":null,
    "R_overturn":null
  },
  {
    "x_1":null,
    "y_1":null,
    "x_2":86.7455846348,
    "y_2":306.1662138046,
    "x_3":86.6716320542,
    "y_3":127.5544813809,
    "FA_frac":null,
    "M_overturn":null,
    "R_overturn":null
  },
  {
    "x_1":null,
    "y_1":null,
    "x_2":86.8477976657,
    "y_2":306.1758559253,
    "x_3":86.7743733179,
    "y_3":127.4733944276,
    "FA_frac":null,
    "M_overturn":null,
    "R_overturn":null
  },
  {
    "x_1":null,
    "y_1":null,
    "x_2":86.9500106967,
    "y_2":306.1857013777,
    "x_3":86.8771145816,
    "y_3":127.3923620182,
    "FA_frac":null,
    "M_overturn":null,
    "R_overturn":null
  },
  {
    "x_1":null,
    "y_1":null,
    "x_2":87.0522237277,
    "y_2":306.1957541739,
    "x_3":86.9798558453,
    "y_3":127.3113838972,
    "FA_frac":null,
    "M_overturn":null,
    "R_overturn":null
  },
  {
    "x_1":null,
    "y_1":null,
    "x_2":87.1544367587,
    "y_2":306.2060183262,
    "x_3":87.082597109,
    "y_3":127.230459809,
    "FA_frac":null,
    "M_overturn":null,
    "R_overturn":null
  },
  {
    "x_1":null,
    "y_1":null,
    "x_2":87.2566497896,
    "y_2":306.2164978468,
    "x_3":87.1853383727,
    "y_3":127.1495894977,
    "FA_frac":null,
    "M_overturn":null,
    "R_overturn":null
  },
  {
    "x_1":null,
    "y_1":null,
    "x_2":87.3588628206,
    "y_2":306.227196748,
    "x_3":87.2880796364,
    "y_3":127.0687727079,
    "FA_frac":null,
    "M_overturn":null,
    "R_overturn":null
  },
  {
    "x_1":null,
    "y_1":null,
    "x_2":87.4610758516,
    "y_2":306.2381190419,
    "x_3":87.3908209001,
    "y_3":126.9880091838,
    "FA_frac":null,
    "M_overturn":null,
    "R_overturn":null
  },
  {
    "x_1":null,
    "y_1":null,
    "x_2":87.5632888826,
    "y_2":306.2492687408,
    "x_3":87.4935621637,
    "y_3":126.9072986698,
    "FA_frac":null,
    "M_overturn":null,
    "R_overturn":null
  },
  {
    "x_1":null,
    "y_1":null,
    "x_2":87.6655019135,
    "y_2":306.2606498569,
    "x_3":87.5963034274,
    "y_3":126.8266409102,
    "FA_frac":null,
    "M_overturn":null,
    "R_overturn":null
  },
  {
    "x_1":null,
    "y_1":null,
    "x_2":87.7677149445,
    "y_2":306.2722664025,
    "x_3":87.6990446911,
    "y_3":126.7460356494,
    "FA_frac":null,
    "M_overturn":null,
    "R_overturn":null
  },
  {
    "x_1":null,
    "y_1":null,
    "x_2":87.8699279755,
    "y_2":306.2841223898,
    "x_3":87.8017859548,
    "y_3":126.6654826317,
    "FA_frac":null,
    "M_overturn":null,
    "R_overturn":null
  },
  {
    "x_1":null,
    "y_1":null,
    "x_2":87.9721410064,
    "y_2":306.2962218311,
    "x_3":87.9045272185,
    "y_3":126.5849816015,
    "FA_frac":null,
    "M_overturn":null,
    "R_overturn":null
  },
  {
    "x_1":null,
    "y_1":null,
    "x_2":88.0743540374,
    "y_2":306.3085687385,
    "x_3":88.0072684822,
    "y_3":126.5045323031,
    "FA_frac":null,
    "M_overturn":null,
    "R_overturn":null
  },
  {
    "x_1":null,
    "y_1":null,
    "x_2":88.1765670684,
    "y_2":306.3211671243,
    "x_3":88.1100097459,
    "y_3":126.4241344809,
    "FA_frac":null,
    "M_overturn":null,
    "R_overturn":null
  },
  {
    "x_1":null,
    "y_1":null,
    "x_2":88.2787800994,
    "y_2":306.3340210008,
    "x_3":88.2127510096,
    "y_3":126.3437878792,
    "FA_frac":null,
    "M_overturn":null,
    "R_overturn":null
  },
  {
    "x_1":null,
    "y_1":null,
    "x_2":88.3809931303,
    "y_2":306.3471343801,
    "x_3":88.3154922733,
    "y_3":126.2634922424,
    "FA_frac":null,
    "M_overturn":null,
    "R_overturn":null
  },
  {
    "x_1":null,
    "y_1":null,
    "x_2":88.4832061613,
    "y_2":306.3605112745,
    "x_3":88.418233537,
    "y_3":126.1832473148,
    "FA_frac":null,
    "M_overturn":null,
    "R_overturn":null
  },
  {
    "x_1":null,
    "y_1":null,
    "x_2":88.5854191923,
    "y_2":306.3741556963,
    "x_3":88.5209748007,
    "y_3":126.1030528407,
    "FA_frac":null,
    "M_overturn":null,
    "R_overturn":null
  },
  {
    "x_1":null,
    "y_1":null,
    "x_2":88.6876322233,
    "y_2":306.3880716576,
    "x_3":88.6237160643,
    "y_3":126.0229085645,
    "FA_frac":null,
    "M_overturn":null,
    "R_overturn":null
  },
  {
    "x_1":null,
    "y_1":null,
    "x_2":88.7898452542,
    "y_2":306.4022631708,
    "x_3":88.726457328,
    "y_3":125.9428142306,
    "FA_frac":null,
    "M_overturn":null,
    "R_overturn":null
  },
  {
    "x_1":null,
    "y_1":null,
    "x_2":88.8920582852,
    "y_2":306.416734248,
    "x_3":88.8291985917,
    "y_3":125.8627695833,
    "FA_frac":null,
    "M_overturn":null,
    "R_overturn":null
  },
  {
    "x_1":null,
    "y_1":null,
    "x_2":88.9942713162,
    "y_2":306.4314889014,
    "x_3":88.9319398554,
    "y_3":125.7827743669,
    "FA_frac":null,
    "M_overturn":null,
    "R_overturn":null
  },
  {
    "x_1":null,
    "y_1":null,
    "x_2":89.0964843471,
    "y_2":306.4465311434,
    "x_3":89.0346811191,
    "y_3":125.7028283258,
    "FA_frac":null,
    "M_overturn":null,
    "R_overturn":null
  },
  {
    "x_1":null,
    "y_1":null,
    "x_2":89.1986973781,
    "y_2":306.461864986,
    "x_3":89.1374223828,
    "y_3":125.6229312044,
    "FA_frac":null,
    "M_overturn":null,
    "R_overturn":null
  },
  {
    "x_1":null,
    "y_1":null,
    "x_2":89.3009104091,
    "y_2":306.4774944417,
    "x_3":89.2401636465,
    "y_3":125.5430827469,
    "FA_frac":null,
    "M_overturn":null,
    "R_overturn":null
  },
  {
    "x_1":null,
    "y_1":null,
    "x_2":89.4031234401,
    "y_2":306.4934235226,
    "x_3":89.3429049102,
    "y_3":125.4632826977,
    "FA_frac":null,
    "M_overturn":null,
    "R_overturn":null
  },
  {
    "x_1":null,
    "y_1":null,
    "x_2":89.505336471,
    "y_2":306.5096562408,
    "x_3":89.4456461739,
    "y_3":125.3835308013,
    "FA_frac":null,
    "M_overturn":null,
    "R_overturn":null
  },
  {
    "x_1":null,
    "y_1":null,
    "x_2":89.607549502,
    "y_2":306.5261966088,
    "x_3":89.5483874376,
    "y_3":125.3038268018,
    "FA_frac":null,
    "M_overturn":null,
    "R_overturn":null
  },
  {
    "x_1":null,
    "y_1":null,
    "x_2":89.709762533,
    "y_2":306.5430486387,
    "x_3":89.6511287013,
    "y_3":125.2241704438,
    "FA_frac":null,
    "M_overturn":null,
    "R_overturn":null
  },
  {
    "x_1":null,
    "y_1":null,
    "x_2":89.811975564,
    "y_2":306.5602163427,
    "x_3":89.753869965,
    "y_3":125.1445614714,
    "FA_frac":null,
    "M_overturn":null,
    "R_overturn":null
  },
  {
    "x_1":null,
    "y_1":null,
    "x_2":89.9141885949,
    "y_2":306.577703733,
    "x_3":89.8566112286,
    "y_3":125.0649996291,
    "FA_frac":null,
    "M_overturn":null,
    "R_overturn":null
  },
  {
    "x_1":null,
    "y_1":null,
    "x_2":90.0164016259,
    "y_2":306.595514822,
    "x_3":89.9593524923,
    "y_3":124.9854846612,
    "FA_frac":null,
    "M_overturn":null,
    "R_overturn":null
  },
  {
    "x_1":null,
    "y_1":null,
    "x_2":90.1186146569,
    "y_2":306.6136536218,
    "x_3":90.062093756,
    "y_3":124.9060163121,
    "FA_frac":null,
    "M_overturn":null,
    "R_overturn":null
  },
  {
    "x_1":null,
    "y_1":null,
    "x_2":90.2208276878,
    "y_2":306.6321241447,
    "x_3":90.1648350197,
    "y_3":124.8265943261,
    "FA_frac":null,
    "M_overturn":null,
    "R_overturn":null
  },
  {
    "x_1":null,
    "y_1":null,
    "x_2":90.3230407188,
    "y_2":306.6509304028,
    "x_3":90.2675762834,
    "y_3":124.7472184475,
    "FA_frac":null,
    "M_overturn":null,
    "R_overturn":null
  },
  {
    "x_1":null,
    "y_1":null,
    "x_2":90.4252537498,
    "y_2":306.6700764085,
    "x_3":90.3703175471,
    "y_3":124.6678884207,
    "FA_frac":null,
    "M_overturn":null,
    "R_overturn":null
  },
  {
    "x_1":null,
    "y_1":null,
    "x_2":90.5274667808,
    "y_2":306.689566174,
    "x_3":90.4730588108,
    "y_3":124.5886039901,
    "FA_frac":null,
    "M_overturn":null,
    "R_overturn":null
  },
  {
    "x_1":null,
    "y_1":null,
    "x_2":90.6296798117,
    "y_2":306.7094037115,
    "x_3":90.5758000745,
    "y_3":124.5093648999,
    "FA_frac":null,
    "M_overturn":null,
    "R_overturn":null
  },
  {
    "x_1":null,
    "y_1":null,
    "x_2":90.7318928427,
    "y_2":306.7295930332,
    "x_3":90.6785413382,
    "y_3":124.4301708946,
    "FA_frac":null,
    "M_overturn":null,
    "R_overturn":null
  },
  {
    "x_1":null,
    "y_1":null,
    "x_2":90.8341058737,
    "y_2":306.7501381514,
    "x_3":90.7812826019,
    "y_3":124.3510217185,
    "FA_frac":null,
    "M_overturn":null,
    "R_overturn":null
  },
  {
    "x_1":null,
    "y_1":null,
    "x_2":90.9363189047,
    "y_2":306.7710430783,
    "x_3":90.8840238656,
    "y_3":124.2719171159,
    "FA_frac":null,
    "M_overturn":null,
    "R_overturn":null
  },
  {
    "x_1":null,
    "y_1":null,
    "x_2":91.0385319356,
    "y_2":306.7923118261,
    "x_3":90.9867651292,
    "y_3":124.1928568312,
    "FA_frac":null,
    "M_overturn":null,
    "R_overturn":null
  },
  {
    "x_1":null,
    "y_1":null,
    "x_2":91.1407449666,
    "y_2":306.8139484071,
    "x_3":91.0895063929,
    "y_3":124.1138406087,
    "FA_frac":null,
    "M_overturn":null,
    "R_overturn":null
  },
  {
    "x_1":null,
    "y_1":null,
    "x_2":91.2429579976,
    "y_2":306.8359568334,
    "x_3":91.1922476566,
    "y_3":124.0348681928,
    "FA_frac":null,
    "M_overturn":null,
    "R_overturn":null
  },
  {
    "x_1":null,
    "y_1":null,
    "x_2":91.3451710285,
    "y_2":306.8583411175,
    "x_3":91.2949889203,
    "y_3":123.9559393278,
    "FA_frac":null,
    "M_overturn":null,
    "R_overturn":null
  },
  {
    "x_1":null,
    "y_1":null,
    "x_2":91.4473840595,
    "y_2":306.8811052713,
    "x_3":91.397730184,
    "y_3":123.877053758,
    "FA_frac":null,
    "M_overturn":null,
    "R_overturn":null
  },
  {
    "x_1":null,
    "y_1":null,
    "x_2":91.5495970905,
    "y_2":306.9042533073,
    "x_3":91.5004714477,
    "y_3":123.7982112279,
    "FA_frac":null,
    "M_overturn":null,
    "R_overturn":null
  },
  {
    "x_1":null,
    "y_1":null,
    "x_2":91.6518101215,
    "y_2":306.9277892376,
    "x_3":91.6032127114,
    "y_3":123.7194114817,
    "FA_frac":null,
    "M_overturn":null,
    "R_overturn":null
  },
  {
    "x_1":null,
    "y_1":null,
    "x_2":91.7540231524,
    "y_2":306.9517170745,
    "x_3":91.7059539751,
    "y_3":123.6406542639,
    "FA_frac":null,
    "M_overturn":null,
    "R_overturn":null
  },
  {
    "x_1":null,
    "y_1":null,
    "x_2":91.8562361834,
    "y_2":306.9760408302,
    "x_3":91.8086952388,
    "y_3":123.5619393187,
    "FA_frac":null,
    "M_overturn":null,
    "R_overturn":null
  },
  {
    "x_1":null,
    "y_1":null,
    "x_2":91.9584492144,
    "y_2":307.0007645169,
    "x_3":91.9114365025,
    "y_3":123.4832663904,
    "FA_frac":null,
    "M_overturn":null,
    "R_overturn":null
  },
  {
    "x_1":null,
    "y_1":null,
    "x_2":92.0606622454,
    "y_2":307.0258921469,
    "x_3":92.0141777662,
    "y_3":123.4046352236,
    "FA_frac":null,
    "M_overturn":null,
    "R_overturn":null
  },
  {
    "x_1":null,
    "y_1":null,
    "x_2":92.1628752763,
    "y_2":307.0514277324,
    "x_3":92.1169190298,
    "y_3":123.3260455624,
    "FA_frac":null,
    "M_overturn":null,
    "R_overturn":null
  },
  {
    "x_1":null,
    "y_1":null,
    "x_2":92.2650883073,
    "y_2":307.0773752856,
    "x_3":92.2196602935,
    "y_3":123.2474971513,
    "FA_frac":null,
    "M_overturn":null,
    "R_overturn":null
  },
  {
    "x_1":null,
    "y_1":null,
    "x_2":92.3673013383,
    "y_2":307.1037388188,
    "x_3":92.3224015572,
    "y_3":123.1689897345,
    "FA_frac":null,
    "M_overturn":null,
    "R_overturn":null
  },
  {
    "x_1":null,
    "y_1":null,
    "x_2":92.4695143693,
    "y_2":307.1305223442,
    "x_3":92.4251428209,
    "y_3":123.0905230565,
    "FA_frac":null,
    "M_overturn":null,
    "R_overturn":null
  },
  {
    "x_1":null,
    "y_1":null,
    "x_2":92.5717274002,
    "y_2":307.157729874,
    "x_3":92.5278840846,
    "y_3":123.0120968616,
    "FA_frac":null,
    "M_overturn":null,
    "R_overturn":null
  },
  {
    "x_1":null,
    "y_1":null,
    "x_2":92.6739404312,
    "y_2":307.1853654205,
    "x_3":92.6306253483,
    "y_3":122.933710894,
    "FA_frac":null,
    "M_overturn":null,
    "R_overturn":null
  },
  {
    "x_1":null,
    "y_1":null,
    "x_2":92.7761534622,
    "y_2":307.2134329959,
    "x_3":92.733366612,
    "y_3":122.8553648983,
    "FA_frac":null,
    "M_overturn":null,
    "R_overturn":null
  },
  {
    "x_1":null,
    "y_1":null,
    "x_2":92.8783664931,
    "y_2":307.2419366124,
    "x_3":92.8361078757,
    "y_3":122.7770586187,
    "FA_frac":null,
    "M_overturn":null,
    "R_overturn":null
  },
  {
    "x_1":null,
    "y_1":null,
    "x_2":92.9805795241,
    "y_2":307.2708802823,
    "x_3":92.9388491394,
    "y_3":122.6987917995,
    "FA_frac":null,
    "M_overturn":null,
    "R_overturn":null
  },
  {
    "x_1":null,
    "y_1":null,
    "x_2":93.0827925551,
    "y_2":307.3002680178,
    "x_3":93.0415904031,
    "y_3":122.6205641852,
    "FA_frac":null,
    "M_overturn":null,
    "R_overturn":null
  },
  {
    "x_1":null,
    "y_1":null,
    "x_2":93.1850055861,
    "y_2":307.3301038311,
    "x_3":93.1443316668,
    "y_3":122.54237552,
    "FA_frac":null,
    "M_overturn":null,
    "R_overturn":null
  },
  {
    "x_1":null,
    "y_1":null,
    "x_2":93.287218617,
    "y_2":307.3603917344,
    "x_3":93.2470729305,
    "y_3":122.4642255483,
    "FA_frac":null,
    "M_overturn":null,
    "R_overturn":null
  },
  {
    "x_1":null,
    "y_1":null,
    "x_2":93.389431648,
    "y_2":307.3911357401,
    "x_3":93.3498141941,
    "y_3":122.3861140145,
    "FA_frac":null,
    "M_overturn":null,
    "R_overturn":null
  },
  {
    "x_1":null,
    "y_1":null,
    "x_2":93.491644679,
    "y_2":307.4223398603,
    "x_3":93.4525554578,
    "y_3":122.3080406629,
    "FA_frac":null,
    "M_overturn":null,
    "R_overturn":null
  },
  {
    "x_1":null,
    "y_1":null,
    "x_2":93.59385771,
    "y_2":307.4540081073,
    "x_3":93.5552967215,
    "y_3":122.2300052378,
    "FA_frac":null,
    "M_overturn":null,
    "R_overturn":null
  },
  {
    "x_1":null,
    "y_1":null,
    "x_2":93.6960707409,
    "y_2":307.4861444933,
    "x_3":93.6580379852,
    "y_3":122.1520074836,
    "FA_frac":null,
    "M_overturn":null,
    "R_overturn":null
  },
  {
    "x_1":null,
    "y_1":null,
    "x_2":93.7982837719,
    "y_2":307.5187530305,
    "x_3":93.7607792489,
    "y_3":122.0740471447,
    "FA_frac":null,
    "M_overturn":null,
    "R_overturn":null
  },
  {
    "x_1":null,
    "y_1":null,
    "x_2":93.9004968029,
    "y_2":307.5518377312,
    "x_3":93.8635205126,
    "y_3":121.9961239653,
    "FA_frac":null,
    "M_overturn":null,
    "R_overturn":null
  },
  {
    "x_1":null,
    "y_1":null,
    "x_2":94.0027098338,
    "y_2":307.5854026075,
    "x_3":93.9662617763,
    "y_3":121.9182376899,
    "FA_frac":null,
    "M_overturn":null,
    "R_overturn":null
  },
  {
    "x_1":null,
    "y_1":null,
    "x_2":94.1049228648,
    "y_2":307.6194516718,
    "x_3":94.06900304,
    "y_3":121.8403880627,
    "FA_frac":null,
    "M_overturn":null,
    "R_overturn":null
  },
  {
    "x_1":null,
    "y_1":null,
    "x_2":94.2071358958,
    "y_2":307.6539889363,
    "x_3":94.1717443037,
    "y_3":121.7625748282,
    "FA_frac":null,
    "M_overturn":null,
    "R_overturn":null
  },
  {
    "x_1":null,
    "y_1":null,
    "x_2":94.3093489268,
    "y_2":307.6890184132,
    "x_3":94.2744855674,
    "y_3":121.6847977307,
    "FA_frac":null,
    "M_overturn":null,
    "R_overturn":null
  },
  {
    "x_1":null,
    "y_1":null,
    "x_2":94.4115619577,
    "y_2":307.7245441147,
    "x_3":94.3772268311,
    "y_3":121.6070565145,
    "FA_frac":null,
    "M_overturn":null,
    "R_overturn":null
  },
  {
    "x_1":null,
    "y_1":null,
    "x_2":94.5137749887,
    "y_2":307.760570053,
    "x_3":94.4799680947,
    "y_3":121.5293509239,
    "FA_frac":null,
    "M_overturn":null,
    "R_overturn":null
  },
  {
    "x_1":null,
    "y_1":null,
    "x_2":94.6159880197,
    "y_2":307.7971002405,
    "x_3":94.5827093584,
    "y_3":121.4516807034,
    "FA_frac":null,
    "M_overturn":null,
    "R_overturn":null
  },
  {
    "x_1":null,
    "y_1":null,
    "x_2":94.7182010507,
    "y_2":307.8341386893,
    "x_3":94.6854506221,
    "y_3":121.3740455972,
    "FA_frac":null,
    "M_overturn":null,
    "R_overturn":null
  },
  {
    "x_1":null,
    "y_1":null,
    "x_2":94.8204140816,
    "y_2":307.8716894116,
    "x_3":94.7881918858,
    "y_3":121.2964453497,
    "FA_frac":null,
    "M_overturn":null,
    "R_overturn":null
  },
  {
    "x_1":null,
    "y_1":null,
    "x_2":94.9226271126,
    "y_2":307.9097564198,
    "x_3":94.8909331495,
    "y_3":121.2188797053,
    "FA_frac":null,
    "M_overturn":null,
    "R_overturn":null
  },
  {
    "x_1":null,
    "y_1":null,
    "x_2":95.0248401436,
    "y_2":307.948343726,
    "x_3":94.9936744132,
    "y_3":121.1413484083,
    "FA_frac":null,
    "M_overturn":null,
    "R_overturn":null
  },
  {
    "x_1":null,
    "y_1":null,
    "x_2":95.1270531745,
    "y_2":307.9874553424,
    "x_3":95.0964156769,
    "y_3":121.063851203,
    "FA_frac":null,
    "M_overturn":null,
    "R_overturn":null
  },
  {
    "x_1":null,
    "y_1":null,
    "x_2":95.2292662055,
    "y_2":308.0270952814,
    "x_3":95.1991569406,
    "y_3":120.9863878339,
    "FA_frac":null,
    "M_overturn":null,
    "R_overturn":null
  },
  {
    "x_1":null,
    "y_1":null,
    "x_2":95.3314792365,
    "y_2":308.0672675551,
    "x_3":95.3018982043,
    "y_3":120.9089580452,
    "FA_frac":null,
    "M_overturn":null,
    "R_overturn":null
  },
  {
    "x_1":null,
    "y_1":null,
    "x_2":95.4336922675,
    "y_2":308.1079761757,
    "x_3":95.404639468,
    "y_3":120.8315615812,
    "FA_frac":null,
    "M_overturn":null,
    "R_overturn":null
  },
  {
    "x_1":null,
    "y_1":null,
    "x_2":95.5359052984,
    "y_2":308.1492251555,
    "x_3":95.5073807317,
    "y_3":120.7541981864,
    "FA_frac":null,
    "M_overturn":null,
    "R_overturn":null
  },
  {
    "x_1":null,
    "y_1":null,
    "x_2":95.6381183294,
    "y_2":308.1910185068,
    "x_3":95.6101219953,
    "y_3":120.6768676051,
    "FA_frac":null,
    "M_overturn":null,
    "R_overturn":null
  },
  {
    "x_1":null,
    "y_1":null,
    "x_2":95.7403313604,
    "y_2":308.2333602417,
    "x_3":95.712863259,
    "y_3":120.5995695816,
    "FA_frac":null,
    "M_overturn":null,
    "R_overturn":null
  },
  {
    "x_1":null,
    "y_1":null,
    "x_2":95.8425443914,
    "y_2":308.2762543726,
    "x_3":95.8156045227,
    "y_3":120.5223038603,
    "FA_frac":null,
    "M_overturn":null,
    "R_overturn":null
  },
  {
    "x_1":null,
    "y_1":null,
    "x_2":95.9447574223,
    "y_2":308.3197049115,
    "x_3":95.9183457864,
    "y_3":120.4450701855,
    "FA_frac":null,
    "M_overturn":null,
    "R_overturn":null
  },
  {
    "x_1":null,
    "y_1":null,
    "x_2":96.0469704533,
    "y_2":308.3637158709,
    "x_3":96.0210870501,
    "y_3":120.3678683016,
    "FA_frac":null,
    "M_overturn":null,
    "R_overturn":null
  },
  {
    "x_1":null,
    "y_1":null,
    "x_2":96.1491834843,
    "y_2":308.4082912628,
    "x_3":96.1238283138,
    "y_3":120.2906979529,
    "FA_frac":null,
    "M_overturn":null,
    "R_overturn":null
  },
  {
    "x_1":null,
    "y_1":null,
    "x_2":96.2513965152,
    "y_2":308.4534350995,
    "x_3":96.2265695775,
    "y_3":120.2135588837,
    "FA_frac":null,
    "M_overturn":null,
    "R_overturn":null
  },
  {
    "x_1":null,
    "y_1":null,
    "x_2":96.3536095462,
    "y_2":308.4991513934,
    "x_3":96.3293108412,
    "y_3":120.1364508385,
    "FA_frac":null,
    "M_overturn":null,
    "R_overturn":null
  },
  {
    "x_1":null,
    "y_1":null,
    "x_2":96.4558225772,
    "y_2":308.5454441565,
    "x_3":96.4320521049,
    "y_3":120.0593735615,
    "FA_frac":null,
    "M_overturn":null,
    "R_overturn":null
  },
  {
    "x_1":null,
    "y_1":null,
    "x_2":96.5580356082,
    "y_2":308.5923174011,
    "x_3":96.5347933686,
    "y_3":119.9823267971,
    "FA_frac":null,
    "M_overturn":null,
    "R_overturn":null
  },
  {
    "x_1":null,
    "y_1":null,
    "x_2":96.6602486391,
    "y_2":308.6397751395,
    "x_3":96.6375346323,
    "y_3":119.9053102897,
    "FA_frac":null,
    "M_overturn":null,
    "R_overturn":null
  },
  {
    "x_1":null,
    "y_1":null,
    "x_2":96.7624616701,
    "y_2":308.6878213839,
    "x_3":96.7402758959,
    "y_3":119.8283237836,
    "FA_frac":null,
    "M_overturn":null,
    "R_overturn":null
  },
  {
    "x_1":null,
    "y_1":null,
    "x_2":96.8646747011,
    "y_2":308.7364601465,
    "x_3":96.8430171596,
    "y_3":119.7513670231,
    "FA_frac":null,
    "M_overturn":null,
    "R_overturn":null
  },
  {
    "x_1":null,
    "y_1":null,
    "x_2":96.9668877321,
    "y_2":308.7856954396,
    "x_3":96.9457584233,
    "y_3":119.6744397526,
    "FA_frac":null,
    "M_overturn":null,
    "R_overturn":null
  },
  {
    "x_1":null,
    "y_1":null,
    "x_2":97.069100763,
    "y_2":308.8355312754,
    "x_3":97.048499687,
    "y_3":119.5975417164,
    "FA_frac":null,
    "M_overturn":null,
    "R_overturn":null
  },
  {
    "x_1":null,
    "y_1":null,
    "x_2":97.171313794,
    "y_2":308.8859716661,
    "x_3":97.1512409507,
    "y_3":119.5206726589,
    "FA_frac":null,
    "M_overturn":null,
    "R_overturn":null
  },
  {
    "x_1":null,
    "y_1":null,
    "x_2":97.273526825,
    "y_2":308.937020624,
    "x_3":97.2539822144,
    "y_3":119.4438323245,
    "FA_frac":null,
    "M_overturn":null,
    "R_overturn":null
  },
  {
    "x_1":null,
    "y_1":null,
    "x_2":97.375739856,
    "y_2":308.9886821613,
    "x_3":97.3567234781,
    "y_3":119.3670204574,
    "FA_frac":null,
    "M_overturn":null,
    "R_overturn":null
  },
  {
    "x_1":null,
    "y_1":null,
    "x_2":97.4779528869,
    "y_2":309.0409602902,
    "x_3":97.4594647418,
    "y_3":119.2902368021,
    "FA_frac":null,
    "M_overturn":null,
    "R_overturn":null
  },
  {
    "x_1":null,
    "y_1":null,
    "x_2":97.5801659179,
    "y_2":309.093859023,
    "x_3":97.5622060055,
    "y_3":119.2134811028,
    "FA_frac":null,
    "M_overturn":null,
    "R_overturn":null
  },
  {
    "x_1":null,
    "y_1":null,
    "x_2":97.6823789489,
    "y_2":309.1473823718,
    "x_3":97.6649472692,
    "y_3":119.1367531039,
    "FA_frac":null,
    "M_overturn":null,
    "R_overturn":null
  },
  {
    "x_1":null,
    "y_1":null,
    "x_2":97.7845919798,
    "y_2":309.201534349,
    "x_3":97.7676885329,
    "y_3":119.0600525498,
    "FA_frac":null,
    "M_overturn":null,
    "R_overturn":null
  },
  {
    "x_1":null,
    "y_1":null,
    "x_2":97.8868050108,
    "y_2":309.2563189668,
    "x_3":97.8704297966,
    "y_3":118.9833791849,
    "FA_frac":null,
    "M_overturn":null,
    "R_overturn":null
  },
  {
    "x_1":null,
    "y_1":null,
    "x_2":97.9890180418,
    "y_2":309.3117402373,
    "x_3":97.9731710602,
    "y_3":118.9067327533,
    "FA_frac":null,
    "M_overturn":null,
    "R_overturn":null
  },
  {
    "x_1":null,
    "y_1":null,
    "x_2":98.0912310728,
    "y_2":309.3678021729,
    "x_3":98.0759123239,
    "y_3":118.8301129996,
    "FA_frac":null,
    "M_overturn":null,
    "R_overturn":null
  },
  {
    "x_1":null,
    "y_1":null,
    "x_2":98.1934441037,
    "y_2":309.4245087858,
    "x_3":98.1786535876,
    "y_3":118.753519668,
    "FA_frac":null,
    "M_overturn":null,
    "R_overturn":null
  },
  {
    "x_1":null,
    "y_1":null,
    "x_2":98.2956571347,
    "y_2":309.4818640881,
    "x_3":98.2813948513,
    "y_3":118.676952503,
    "FA_frac":null,
    "M_overturn":null,
    "R_overturn":null
  },
  {
    "x_1":null,
    "y_1":null,
    "x_2":98.3978701657,
    "y_2":309.5398720922,
    "x_3":98.384136115,
    "y_3":118.6004112488,
    "FA_frac":null,
    "M_overturn":null,
    "R_overturn":null
  },
  {
    "x_1":null,
    "y_1":null,
    "x_2":98.5000831967,
    "y_2":309.5985368102,
    "x_3":98.4868773787,
    "y_3":118.5238956497,
    "FA_frac":null,
    "M_overturn":null,
    "R_overturn":null
  },
  {
    "x_1":null,
    "y_1":null,
    "x_2":98.6022962276,
    "y_2":309.6578622544,
    "x_3":98.5896186424,
    "y_3":118.4474054502,
    "FA_frac":null,
    "M_overturn":null,
    "R_overturn":null
  },
  {
    "x_1":null,
    "y_1":null,
    "x_2":98.7045092586,
    "y_2":309.7178524371,
    "x_3":98.6923599061,
    "y_3":118.3709403946,
    "FA_frac":null,
    "M_overturn":null,
    "R_overturn":null
  },
  {
    "x_1":null,
    "y_1":null,
    "x_2":98.8067222896,
    "y_2":309.7785113704,
    "x_3":98.7951011698,
    "y_3":118.2945002272,
    "FA_frac":null,
    "M_overturn":null,
    "R_overturn":null
  },
  {
    "x_1":null,
    "y_1":null,
    "x_2":98.9089353205,
    "y_2":309.8398430666,
    "x_3":98.8978424335,
    "y_3":118.2180846924,
    "FA_frac":null,
    "M_overturn":null,
    "R_overturn":null
  },
  {
    "x_1":null,
    "y_1":null,
    "x_2":99.0111483515,
    "y_2":309.9018515379,
    "x_3":99.0005836972,
    "y_3":118.1416935346,
    "FA_frac":null,
    "M_overturn":null,
    "R_overturn":null
  },
  {
    "x_1":null,
    "y_1":null,
    "x_2":99.1133613825,
    "y_2":309.9645407966,
    "x_3":99.1033249608,
    "y_3":118.065326498,
    "FA_frac":null,
    "M_overturn":null,
    "R_overturn":null
  },
  {
    "x_1":null,
    "y_1":null,
    "x_2":99.2155744135,
    "y_2":310.0279148549,
    "x_3":99.2060662245,
    "y_3":117.988983327,
    "FA_frac":null,
    "M_overturn":null,
    "R_overturn":null
  },
  {
    "x_1":null,
    "y_1":null,
    "x_2":99.3177874444,
    "y_2":310.091977725,
    "x_3":99.3088074882,
    "y_3":117.912663766,
    "FA_frac":null,
    "M_overturn":null,
    "R_overturn":null
  },
  {
    "x_1":null,
    "y_1":null,
    "x_2":99.4200004754,
    "y_2":310.1567334192,
    "x_3":99.4115487519,
    "y_3":117.8363675592,
    "FA_frac":null,
    "M_overturn":null,
    "R_overturn":null
  },
  {
    "x_1":null,
    "y_1":null,
    "x_2":99.5222135064,
    "y_2":310.2221859497,
    "x_3":99.5142900156,
    "y_3":117.7600944512,
    "FA_frac":null,
    "M_overturn":null,
    "R_overturn":null
  },
  {
    "x_1":null,
    "y_1":null,
    "x_2":99.6244265374,
    "y_2":310.2883393287,
    "x_3":99.6170312793,
    "y_3":117.6838441862,
    "FA_frac":null,
    "M_overturn":null,
    "R_overturn":null
  },
  {
    "x_1":null,
    "y_1":null,
    "x_2":99.7266395683,
    "y_2":310.3551975684,
    "x_3":99.719772543,
    "y_3":117.6076165085,
    "FA_frac":null,
    "M_overturn":null,
    "R_overturn":null
  },
  {
    "x_1":null,
    "y_1":null,
    "x_2":99.8288525993,
    "y_2":310.4227646812,
    "x_3":99.8225138067,
    "y_3":117.5314111625,
    "FA_frac":null,
    "M_overturn":null,
    "R_overturn":null
  },
  {
    "x_1":null,
    "y_1":null,
    "x_2":99.9310656303,
    "y_2":310.4910446792,
    "x_3":99.9252550704,
    "y_3":117.4552278925,
    "FA_frac":null,
    "M_overturn":null,
    "R_overturn":null
  },
  {
    "x_1":null,
    "y_1":null,
    "x_2":100.0332786612,
    "y_2":310.5600415746,
    "x_3":100.0279963341,
    "y_3":117.379066443,
    "FA_frac":null,
    "M_overturn":null,
    "R_overturn":null
  },
  {
    "x_1":null,
    "y_1":null,
    "x_2":100.1354916922,
    "y_2":310.6297593797,
    "x_3":100.1307375978,
    "y_3":117.3029265582,
    "FA_frac":null,
    "M_overturn":null,
    "R_overturn":null
  },
  {
    "x_1":null,
    "y_1":null,
    "x_2":100.2377047232,
    "y_2":310.7002021068,
    "x_3":100.2334788614,
    "y_3":117.2268079825,
    "FA_frac":null,
    "M_overturn":null,
    "R_overturn":null
  },
  {
    "x_1":null,
    "y_1":null,
    "x_2":100.3399177542,
    "y_2":310.771373768,
    "x_3":100.3362201251,
    "y_3":117.1507104602,
    "FA_frac":null,
    "M_overturn":null,
    "R_overturn":null
  },
  {
    "x_1":null,
    "y_1":null,
    "x_2":100.4421307851,
    "y_2":310.8432783756,
    "x_3":100.4389613888,
    "y_3":117.0746337357,
    "FA_frac":null,
    "M_overturn":null,
    "R_overturn":null
  },
  {
    "x_1":null,
    "y_1":null,
    "x_2":100.5443438161,
    "y_2":310.9159199419,
    "x_3":100.5417026525,
    "y_3":116.9985775533,
    "FA_frac":null,
    "M_overturn":null,
    "R_overturn":null
  },
  {
    "x_1":null,
    "y_1":null,
    "x_2":100.6465568471,
    "y_2":310.989302479,
    "x_3":100.6444439162,
    "y_3":116.9225416574,
    "FA_frac":null,
    "M_overturn":null,
    "R_overturn":null
  },
  {
    "x_1":null,
    "y_1":null,
    "x_2":100.7487698781,
    "y_2":311.0634299992,
    "x_3":100.7471851799,
    "y_3":116.8465257923,
    "FA_frac":null,
    "M_overturn":null,
    "R_overturn":null
  },
  {
    "x_1":null,
    "y_1":null,
    "x_2":100.850982909,
    "y_2":311.1383065147,
    "x_3":100.8499264436,
    "y_3":116.7705297024,
    "FA_frac":null,
    "M_overturn":null,
    "R_overturn":null
  },
  {
    "x_1":null,
    "y_1":null,
    "x_2":100.95319594,
    "y_2":311.2139360378,
    "x_3":100.9526677073,
    "y_3":116.694553132,
    "FA_frac":null,
    "M_overturn":null,
    "R_overturn":null
  },
  {
    "x_1":null,
    "y_1":null,
    "x_2":101.055408971,
    "y_2":311.2903225806,
    "x_3":101.055408971,
    "y_3":116.6185958254,
    "FA_frac":null,
    "M_overturn":null,
    "R_overturn":null
  }
]
