# Supplementary material for: A morphotropic phase boundary in MA1−xFAxPbI3: linking structure, dynamics, and electronic properties
Source: Nat Commun. 2025 Oct 2;16:8775. doi: 10.1038/s41467-025-64526-4 (PMC12491417; doi:10.1038/s41467-025-64526-4)
Supplement: Supplementary file 3 — Source Data [file 41467_2025_64526_MOESM3_ESM.zip › data_figures/README.md]

# Data for figures

This directory contains the data used for plotting the figures in the manuscript.
The data is provided in the form of json files, which can be readily read using, e.g., python.
They were generated using the pandas library and we recommend reading them from file using the `read_json` function as follows:

    from pandas import read_json
    df = read_json('figure2a.json')
